# Supplementary material for: Dynamics of tsetse natural infection rates in the Mouhoun river, Burkina Faso, in relation with environmental factors
Source: Front Cell Infect Microbiol. 2013 Aug 29;3:47. doi: 10.3389/fcimb.2013.00047 (PMC3756308; doi:10.3389/fcimb.2013.00047)
Supplement: Supplementary file 1 [file DataSheet1.XLSX]

## Sheet: Feuil1
Year	mois	Site	tmax	tmin	tmoy	rainfalls	LSTd	LSTn	Capture_date	species	sex	age	wingfray	trap	vivax	congo	brucei	inf	n	proboscis
2006	10	DOUROULA	36	22.6	28.2	68	304.55	294.65	2006-10-12	2	2	44	NA	E12	0	0	0	0	1	FALSE
2006	10	DOUROULA	36	22.6	28.2	68	304.55	294.65	2006-10-12	2	2	32	NA	E14	0	0	0	0	1	FALSE
2006	10	DOUROULA	36	22.6	28.2	68	304.55	294.65	2006-10-11	2	2	44	NA	E3	0	0	0	0	1	FALSE
2006	10	DOUROULA	36	22.6	28.2	68	304.55	294.65	2006-10-12	2	2	38	NA	E12	0	0	0	0	1	FALSE
2006	10	DOUROULA	36	22.6	28.2	68	304.55	294.65	2006-10-10	1	2	58	NA	E12	0	0	0	0	1	FALSE
2006	10	DOUROULA	36	22.6	28.2	68	304.55	294.65	2006-10-11	2	2	24	NA	E15	0	0	0	0	1	FALSE
2006	10	DOUROULA	36	22.6	28.2	68	304.55	294.65	2006-10-12	2	2	38	NA	E2	0	0	0	0	1	FALSE
2006	10	DOUROULA	36	22.6	28.2	68	304.55	294.65	2006-10-12	2	2	48	NA	E3	0	0	0	0	1	FALSE
2006	10	DOUROULA	36	22.6	28.2	68	304.55	294.65	2006-10-11	2	2	28	NA	E7	0	0	0	0	1	FALSE
2006	10	DOUROULA	36	22.6	28.2	68	304.55	294.65	2006-10-11	2	2	34	NA	E3	0	0	0	0	1	FALSE
2006	10	DOUROULA	36	22.6	28.2	68	304.55	294.65	2006-10-10	2	1	NA	2	E12	0	0	0	0	1	FALSE
2006	10	DOUROULA	36	22.6	28.2	68	304.55	294.65	2006-10-12	2	1	NA	2	E12	0	0	0	0	1	FALSE
2006	10	DOUROULA	36	22.6	28.2	68	304.55	294.65	2006-10-11	2	2	36	NA	E6	0	0	0	0	1	FALSE
2006	10	DOUROULA	36	22.6	28.2	68	304.55	294.65	2006-10-12	2	2	24	NA	E15	0	0	0	0	1	FALSE
2006	10	DOUROULA	36	22.6	28.2	68	304.55	294.65	2006-10-11	2	2	44	NA	E16	0	0	0	0	1	FALSE
2006	10	DOUROULA	36	22.6	28.2	68	304.55	294.65	2006-10-12	2	1	NA	3	E8	0	0	0	0	1	FALSE
2006	10	DOUROULA	36	22.6	28.2	68	304.55	294.65	2006-10-12	2	2	54	NA	E12	0	0	0	0	1	FALSE
2006	10	DOUROULA	36	22.6	28.2	68	304.55	294.65	2006-10-11	2	2	NA	NA	E2	1	0	0	1	1	TRUE
2006	10	DOUROULA	36	22.6	28.2	68	304.55	294.65	2006-10-11	2	2	36	NA	E9	0	0	0	0	1	FALSE
2006	10	DOUROULA	36	22.6	28.2	68	304.55	294.65	2006-10-11	2	2	38	NA	E10	0	0	0	0	1	FALSE
2006	10	DOUROULA	36	22.6	28.2	68	304.55	294.65	2006-10-11	2	2	44	NA	E2	0	0	0	0	1	FALSE
2006	10	DOUROULA	36	22.6	28.2	68	304.55	294.65	2006-10-12	2	1	NA	2	E9	0	0	0	0	1	FALSE
2006	10	DOUROULA	36	22.6	28.2	68	304.55	294.65	2006-10-10	2	2	NA	NA	E12	0	1	0	1	1	TRUE
2006	10	DOUROULA	36	22.6	28.2	68	304.55	294.65	2006-10-11	2	2	24	NA	E16	0	0	0	0	1	FALSE
2006	10	DOUROULA	36	22.6	28.2	68	304.55	294.65	2006-10-10	2	1	NA	3	E1	0	0	0	0	1	FALSE
2006	10	DOUROULA	36	22.6	28.2	68	304.55	294.65	2006-10-12	2	2	34	NA	E12	0	0	0	0	1	FALSE
2006	10	DOUROULA	36	22.6	28.2	68	304.55	294.65	2006-10-12	2	2	12	NA	E15	0	0	0	0	1	FALSE
2006	10	DOUROULA	36	22.6	28.2	68	304.55	294.65	2006-10-12	2	1	NA	3	E18	0	0	0	0	1	FALSE
2006	10	DOUROULA	36	22.6	28.2	68	304.55	294.65	2006-10-10	2	2	NA	NA	E1	0	1	0	1	1	TRUE
2006	10	DOUROULA	36	22.6	28.2	68	304.55	294.65	2006-10-10	2	1	NA	3	E9	0	0	0	0	1	FALSE
2006	10	DOUROULA	36	22.6	28.2	68	304.55	294.65	2006-10-11	1	2	64	NA	E15	0	0	0	0	1	FALSE
2006	10	DOUROULA	36	22.6	28.2	68	304.55	294.65	2006-10-12	2	2	14	NA	E7	0	0	0	0	1	FALSE
2006	10	KADOMBA	32.9	21.8	27.4	145	301.294	294.249	2006-10-03	1	2	58	NA	K3	0	0	0	0	1	FALSE
2006	10	KADOMBA	32.9	21.8	27.4	145	301.294	294.249	2006-10-04	1	2	78	NA	K4	0	0	0	0	1	FALSE
2006	10	KADOMBA	32.9	21.8	27.4	145	301.294	294.249	2006-10-04	1	1	NA	2	K2	0	0	0	0	1	FALSE
2006	10	KADOMBA	32.9	21.8	27.4	145	301.294	294.249	2006-10-04	1	2	62	NA	K2	0	0	0	0	1	FALSE
2006	10	KADOMBA	32.9	21.8	27.4	145	301.294	294.249	2006-10-04	1	2	32	NA	K2	0	0	0	0	1	FALSE
2006	10	KADOMBA	32.9	21.8	27.4	145	301.294	294.249	2006-10-05	1	1	NA	4	K6	0	0	0	0	1	FALSE
2006	10	KADOMBA	32.9	21.8	27.4	145	301.294	294.249	2006-10-04	1	1	NA	5	K2	0	0	0	0	1	FALSE
2006	10	KADOMBA	32.9	21.8	27.4	145	301.294	294.249	2006-10-03	1	1	NA	3	K4	0	0	0	0	1	FALSE
2006	10	KADOMBA	32.9	21.8	27.4	145	301.294	294.249	2006-10-04	1	1	NA	2	K10	0	0	0	0	1	FALSE
2006	10	KADOMBA	32.9	21.8	27.4	145	301.294	294.249	2006-10-04	1	2	24	NA	K1	0	0	0	0	1	FALSE
2006	10	KADOMBA	32.9	21.8	27.4	145	301.294	294.249	2006-10-04	1	1	NA	3	K2	0	0	0	0	1	FALSE
2006	10	KADOMBA	32.9	21.8	27.4	145	301.294	294.249	2006-10-03	1	1	NA	4	K3	0	0	0	0	1	FALSE
2006	10	KADOMBA	32.9	21.8	27.4	145	301.294	294.249	2006-10-03	1	2	28	NA	K1	0	0	0	0	1	FALSE
2006	10	KADOMBA	32.9	21.8	27.4	145	301.294	294.249	2006-10-04	1	2	8	NA	K1	0	0	0	0	1	FALSE
2006	10	KADOMBA	32.9	21.8	27.4	145	301.294	294.249	2006-10-31	1	2	12	NA	K6	0	0	0	0	1	FALSE
2006	10	KADOMBA	32.9	21.8	27.4	145	301.294	294.249	2006-10-31	1	2	18	NA	K3	0	0	0	0	1	FALSE
2006	10	KADOMBA	32.9	21.8	27.4	145	301.294	294.249	2006-10-31	1	1	NA	3	K4	0	0	0	0	1	FALSE
2006	10	KADOMBA	32.9	21.8	27.4	145	301.294	294.249	2006-10-05	1	1	NA	2	K3	0	0	0	0	1	FALSE
2006	10	KADOMBA	32.9	21.8	27.4	145	301.294	294.249	2006-10-04	1	1	NA	3	K9	0	0	0	0	1	FALSE
2006	10	KADOMBA	32.9	21.8	27.4	145	301.294	294.249	2006-10-31	1	1	NA	2	K7	0	0	0	0	1	FALSE
2006	10	KADOMBA	32.9	21.8	27.4	145	301.294	294.249	2006-10-03	1	2	54	NA	K4	0	0	0	0	1	FALSE
2006	10	KADOMBA	32.9	21.8	27.4	145	301.294	294.249	2006-10-31	1	2	54	NA	K5	0	0	0	0	1	FALSE
2006	10	KADOMBA	32.9	21.8	27.4	145	301.294	294.249	2006-10-03	1	1	NA	4	K2	0	0	0	0	1	FALSE
2006	10	KADOMBA	32.9	21.8	27.4	145	301.294	294.249	2006-10-03	1	2	22	NA	K4	0	0	0	0	1	FALSE
2006	10	KADOMBA	32.9	21.8	27.4	145	301.294	294.249	2006-10-03	1	2	54	NA	K1	0	0	0	0	1	FALSE
2006	10	KADOMBA	32.9	21.8	27.4	145	301.294	294.249	2006-10-05	1	1	NA	1	K3	0	0	0	0	1	FALSE
2006	10	KADOMBA	32.9	21.8	27.4	145	301.294	294.249	2006-10-04	1	2	24	NA	K5	0	0	0	0	1	FALSE
2006	10	KADOMBA	32.9	21.8	27.4	145	301.294	294.249	2006-10-31	1	1	NA	3	K8	0	0	0	0	1	FALSE
2006	10	KADOMBA	32.9	21.8	27.4	145	301.294	294.249	2006-10-04	1	1	NA	2	K6	0	0	0	0	1	FALSE
2006	10	KADOMBA	32.9	21.8	27.4	145	301.294	294.249	2006-10-04	1	1	NA	4	K7	0	0	0	0	1	FALSE
2006	10	KADOMBA	32.9	21.8	27.4	145	301.294	294.249	2006-10-04	1	2	22	NA	K1	0	0	0	0	1	FALSE
2006	10	KADOMBA	32.9	21.8	27.4	145	301.294	294.249	2006-10-31	1	2	43	NA	K5	0	0	0	0	1	FALSE
2006	10	KADOMBA	32.9	21.8	27.4	145	301.294	294.249	2006-10-05	1	1	NA	2	K10	0	0	0	0	1	FALSE
2006	10	KADOMBA	32.9	21.8	27.4	145	301.294	294.249	2006-10-31	1	2	14	NA	K10	0	0	0	0	1	FALSE
2006	10	KADOMBA	32.9	21.8	27.4	145	301.294	294.249	2006-10-31	1	1	NA	2	K6	0	0	0	0	1	FALSE
2006	10	KADOMBA	32.9	21.8	27.4	145	301.294	294.249	2006-10-31	1	1	NA	3	K10	0	0	0	0	1	FALSE
2006	10	KADOMBA	32.9	21.8	27.4	145	301.294	294.249	2006-10-31	1	1	NA	4	K10	0	0	0	0	1	FALSE
2006	10	KADOMBA	32.9	21.8	27.4	145	301.294	294.249	2006-10-31	1	2	28	NA	K1	0	0	0	0	1	FALSE
2006	10	KADOMBA	32.9	21.8	27.4	145	301.294	294.249	2006-10-05	1	1	NA	4	K9	0	0	0	0	1	FALSE
2006	10	KADOMBA	32.9	21.8	27.4	145	301.294	294.249	2006-10-04	1	1	NA	3	K6	0	0	0	0	1	FALSE
2006	10	KADOMBA	32.9	21.8	27.4	145	301.294	294.249	2006-10-31	1	1	NA	3	K3	0	0	0	0	1	FALSE
2006	10	KADOMBA	32.9	21.8	27.4	145	301.294	294.249	2006-10-04	1	2	62	NA	K7	0	0	0	0	1	FALSE
2006	10	KADOMBA	32.9	21.8	27.4	145	301.294	294.249	2006-10-31	1	1	NA	2	K11	0	0	0	0	1	FALSE
2006	10	KADOMBA	32.9	21.8	27.4	145	301.294	294.249	2006-10-03	1	2	52	NA	K5	0	0	0	0	1	FALSE
2006	10	KADOMBA	32.9	21.8	27.4	145	301.294	294.249	2006-10-04	1	2	42	NA	K5	0	0	0	0	1	FALSE
2006	10	KADOMBA	32.9	21.8	27.4	145	301.294	294.249	2006-10-05	1	1	NA	1	K6	0	0	0	0	1	FALSE
2006	10	KADOMBA	32.9	21.8	27.4	145	301.294	294.249	2006-10-31	1	1	NA	2	K8	0	0	0	0	1	FALSE
2006	10	KADOMBA	32.9	21.8	27.4	145	301.294	294.249	2006-10-04	1	1	NA	4	K2	0	0	0	0	1	FALSE
2006	10	KADOMBA	32.9	21.8	27.4	145	301.294	294.249	2006-10-04	1	2	58	NA	K5	0	0	0	0	1	FALSE
2006	10	KADOMBA	32.9	21.8	27.4	145	301.294	294.249	2006-10-03	1	2	58	NA	K1	0	0	0	0	1	FALSE
2006	10	KADOMBA	32.9	21.8	27.4	145	301.294	294.249	2006-10-05	1	1	NA	1	K4	0	0	0	0	1	FALSE
2006	10	KADOMBA	32.9	21.8	27.4	145	301.294	294.249	2006-10-31	1	2	56	NA	K5	0	0	0	0	1	FALSE
2006	10	KADOMBA	32.9	21.8	27.4	145	301.294	294.249	2006-10-31	1	2	NA	NA	K12	0	1	0	1	1	TRUE
2006	10	KADOMBA	32.9	21.8	27.4	145	301.294	294.249	2006-10-04	1	2	54	NA	K6	0	0	0	0	1	FALSE
2006	10	KADOMBA	32.9	21.8	27.4	145	301.294	294.249	2006-10-31	1	2	32	NA	K5	0	0	0	0	1	FALSE
2006	10	KADOMBA	32.9	21.8	27.4	145	301.294	294.249	2006-10-04	1	2	48	NA	K9	0	0	0	0	1	FALSE
2006	10	KADOMBA	32.9	21.8	27.4	145	301.294	294.249	2006-10-31	1	2	34	NA	K10	0	0	0	0	1	FALSE
2006	10	KADOMBA	32.9	21.8	27.4	145	301.294	294.249	2006-10-04	1	1	NA	1	K6	0	0	0	0	1	FALSE
2006	10	KADOMBA	32.9	21.8	27.4	145	301.294	294.249	2006-10-04	1	2	54	NA	K1	0	0	0	0	1	FALSE
2006	10	KADOMBA	32.9	21.8	27.4	145	301.294	294.249	2006-10-04	1	2	14	NA	K10	0	0	0	0	1	FALSE
2006	10	KADOMBA	32.9	21.8	27.4	145	301.294	294.249	2006-10-31	1	2	NA	NA	K1	0	0	0	0	1	FALSE
2006	10	KADOMBA	32.9	21.8	27.4	145	301.294	294.249	2006-10-04	1	2	44	NA	K1	0	0	0	0	1	FALSE
2006	10	KADOMBA	32.9	21.8	27.4	145	301.294	294.249	2006-10-05	1	1	NA	2	K2	0	0	0	0	1	FALSE
2006	10	KADOMBA	32.9	21.8	27.4	145	301.294	294.249	2006-10-03	1	2	54	NA	K7	0	0	0	0	1	FALSE
2006	10	KADOMBA	32.9	21.8	27.4	145	301.294	294.249	2006-10-04	1	1	NA	4	K10	0	0	0	0	1	FALSE
2006	10	KADOMBA	32.9	21.8	27.4	145	301.294	294.249	2006-10-31	1	2	24	NA	K3	0	0	0	0	1	FALSE
2006	10	KADOMBA	32.9	21.8	27.4	145	301.294	294.249	2006-10-04	1	2	74	NA	K1	0	0	0	0	1	FALSE
2006	10	KADOMBA	32.9	21.8	27.4	145	301.294	294.249	2006-10-31	1	1	NA	3	K13	0	0	0	0	1	FALSE
2006	10	KADOMBA	32.9	21.8	27.4	145	301.294	294.249	2006-10-04	1	1	NA	4	K5	0	0	0	0	1	FALSE
2006	10	KADOMBA	32.9	21.8	27.4	145	301.294	294.249	2006-10-04	1	2	64	NA	K1	0	0	0	0	1	FALSE
2006	10	KADOMBA	32.9	21.8	27.4	145	301.294	294.249	2006-10-31	1	2	48	NA	K3	0	0	0	0	1	FALSE
2006	10	KADOMBA	32.9	21.8	27.4	145	301.294	294.249	2006-10-31	1	2	68	NA	K5	0	0	0	0	1	FALSE
2006	10	KADOMBA	32.9	21.8	27.4	145	301.294	294.249	2006-10-31	1	2	38	NA	K5	0	0	0	0	1	FALSE
2006	10	KADOMBA	32.9	21.8	27.4	145	301.294	294.249	2006-10-05	1	1	NA	1	K9	0	0	0	0	1	FALSE
2006	10	KADOMBA	32.9	21.8	27.4	145	301.294	294.249	2006-10-05	1	1	NA	3	K5	0	0	0	0	1	FALSE
2006	10	KADOMBA	32.9	21.8	27.4	145	301.294	294.249	2006-10-03	1	2	8	NA	K1	0	0	0	0	1	FALSE
2006	10	KADOMBA	32.9	21.8	27.4	145	301.294	294.249	2006-10-31	1	1	NA	2	K13	0	0	0	0	1	FALSE
2006	10	KADOMBA	32.9	21.8	27.4	145	301.294	294.249	2006-10-04	1	2	68	NA	K7	0	0	0	0	1	FALSE
2006	10	KADOMBA	32.9	21.8	27.4	145	301.294	294.249	2006-10-03	1	1	NA	2	K1	0	0	0	0	1	FALSE
2006	10	KADOMBA	32.9	21.8	27.4	145	301.294	294.249	2006-10-04	1	2	78	NA	K1	0	0	0	0	1	FALSE
2006	10	KADOMBA	32.9	21.8	27.4	145	301.294	294.249	2006-10-03	1	2	78	NA	K7	0	0	0	0	1	FALSE
2006	10	KADOMBA	32.9	21.8	27.4	145	301.294	294.249	2006-10-03	1	2	48	NA	K1	0	0	0	0	1	FALSE
2006	10	KADOMBA	32.9	21.8	27.4	145	301.294	294.249	2006-10-31	1	1	NA	3	K9	0	0	0	0	1	FALSE
2006	10	KADOMBA	32.9	21.8	27.4	145	301.294	294.249	2006-10-05	1	1	NA	1	K5	0	0	0	0	1	FALSE
2006	11	DOUROULA	36.8	19.4	28.3	0	308.77	290.6	2006-11-09	2	1	NA	1	E14	0	0	0	0	1	FALSE
2006	11	DOUROULA	36.8	19.4	28.3	0	308.77	290.6	2006-11-08	2	2	32	NA	E20	0	0	0	0	1	FALSE
2006	11	DOUROULA	36.8	19.4	28.3	0	308.77	290.6	2006-11-09	2	2	48	NA	E2	0	0	0	0	1	FALSE
2006	11	DOUROULA	36.8	19.4	28.3	0	308.77	290.6	2006-11-09	2	1	NA	2	E17	0	0	0	0	1	FALSE
2006	11	DOUROULA	36.8	19.4	28.3	0	308.77	290.6	2006-11-08	2	2	18	NA	E17	0	0	0	0	1	FALSE
2006	11	DOUROULA	36.8	19.4	28.3	0	308.77	290.6	2006-11-08	2	1	NA	3	E7	0	0	0	0	1	FALSE
2006	11	DOUROULA	36.8	19.4	28.3	0	308.77	290.6	2006-11-09	2	1	NA	3	E17	0	0	0	0	1	FALSE
2006	11	DOUROULA	36.8	19.4	28.3	0	308.77	290.6	2006-11-08	2	1	NA	2	E14	0	0	0	0	1	FALSE
2006	11	DOUROULA	36.8	19.4	28.3	0	308.77	290.6	2006-11-08	2	2	54	NA	E17	0	0	0	0	1	FALSE
2006	11	DOUROULA	36.8	19.4	28.3	0	308.77	290.6	2006-11-07	1	1	NA	2	E17	0	0	0	0	1	FALSE
2006	11	DOUROULA	36.8	19.4	28.3	0	308.77	290.6	2006-11-08	2	2	18	NA	E7	0	0	0	0	1	FALSE
2006	11	DOUROULA	36.8	19.4	28.3	0	308.77	290.6	2006-11-09	2	2	58	NA	E12	0	0	0	0	1	FALSE
2006	11	DOUROULA	36.8	19.4	28.3	0	308.77	290.6	2006-11-09	2	2	44	NA	E9	0	0	0	0	1	FALSE
2006	11	DOUROULA	36.8	19.4	28.3	0	308.77	290.6	2006-11-08	2	2	14	NA	E13	0	0	0	0	1	FALSE
2006	11	DOUROULA	36.8	19.4	28.3	0	308.77	290.6	2006-11-08	2	2	48	NA	E18	0	0	0	0	1	FALSE
2006	11	DOUROULA	36.8	19.4	28.3	0	308.77	290.6	2006-11-07	2	2	24	NA	E17	0	0	0	0	1	FALSE
2006	11	DOUROULA	36.8	19.4	28.3	0	308.77	290.6	2006-11-08	2	1	NA	5	E12	0	1	0	1	1	TRUE
2006	11	DOUROULA	36.8	19.4	28.3	0	308.77	290.6	2006-11-09	2	2	NA	NA	E18	0	1	0	1	1	TRUE
2006	11	DOUROULA	36.8	19.4	28.3	0	308.77	290.6	2006-11-09	2	2	18	NA	E17	0	0	0	0	1	FALSE
2006	11	DOUROULA	36.8	19.4	28.3	0	308.77	290.6	2006-11-07	2	2	32	NA	E6	0	0	0	0	1	FALSE
2006	11	DOUROULA	36.8	19.4	28.3	0	308.77	290.6	2006-11-09	2	2	14	NA	E11	0	0	0	0	1	FALSE
2006	11	DOUROULA	36.8	19.4	28.3	0	308.77	290.6	2006-11-09	2	2	NA	NA	E3	1	0	0	1	1	TRUE
2006	11	DOUROULA	36.8	19.4	28.3	0	308.77	290.6	2006-11-07	2	2	28	NA	E9	0	0	0	0	1	FALSE
2006	11	DOUROULA	36.8	19.4	28.3	0	308.77	290.6	2006-11-07	2	1	NA	2	E5	0	0	0	0	1	FALSE
2006	11	DOUROULA	36.8	19.4	28.3	0	308.77	290.6	2006-11-09	2	1	NA	1	E13	0	0	0	0	1	FALSE
2006	11	DOUROULA	36.8	19.4	28.3	0	308.77	290.6	2006-11-09	2	2	24	NA	E16	0	0	0	0	1	FALSE
2006	11	DOUROULA	36.8	19.4	28.3	0	308.77	290.6	2006-11-08	2	1	NA	2	E20	0	0	0	0	1	FALSE
2006	11	DOUROULA	36.8	19.4	28.3	0	308.77	290.6	2006-11-09	2	2	32	NA	E1	0	0	0	0	1	FALSE
2006	11	DOUROULA	36.8	19.4	28.3	0	308.77	290.6	2006-11-07	2	2	58	NA	E17	0	0	0	0	1	FALSE
2006	11	DOUROULA	36.8	19.4	28.3	0	308.77	290.6	2006-11-08	2	2	58	NA	E18	0	0	0	0	1	FALSE
2006	11	DOUROULA	36.8	19.4	28.3	0	308.77	290.6	2006-11-08	2	2	58	NA	E2	0	0	0	0	1	FALSE
2006	11	DOUROULA	36.8	19.4	28.3	0	308.77	290.6	2006-11-08	2	1	NA	3	E6	0	0	0	0	1	FALSE
2006	11	DOUROULA	36.8	19.4	28.3	0	308.77	290.6	2006-11-09	2	2	14	NA	E20	0	0	0	0	1	FALSE
2006	11	KADOMBA	34.1	20.4	27.3	0	305.876	290.373	2006-11-29	1	1	NA	4	K9	0	0	0	0	1	FALSE
2006	11	KADOMBA	34.1	20.4	27.3	0	305.876	290.373	2006-11-01	1	2	34	NA	K5	0	0	0	0	1	FALSE
2006	11	KADOMBA	34.1	20.4	27.3	0	305.876	290.373	2006-11-01	1	1	NA	2	K2	0	0	0	0	1	FALSE
2006	11	KADOMBA	34.1	20.4	27.3	0	305.876	290.373	2006-11-29	1	1	NA	2	K9	0	0	0	0	1	FALSE
2006	11	KADOMBA	34.1	20.4	27.3	0	305.876	290.373	2006-11-29	1	2	63	NA	K11	0	0	0	0	1	FALSE
2006	11	KADOMBA	34.1	20.4	27.3	0	305.876	290.373	2006-11-01	1	2	48	NA	K6	0	0	0	0	1	FALSE
2006	11	KADOMBA	34.1	20.4	27.3	0	305.876	290.373	2006-11-29	1	2	74	NA	K10	0	0	0	0	1	FALSE
2006	11	KADOMBA	34.1	20.4	27.3	0	305.876	290.373	2006-11-30	1	2	NA	NA	K1	0	1	0	1	1	TRUE
2006	11	KADOMBA	34.1	20.4	27.3	0	305.876	290.373	2006-11-29	1	1	NA	4	K11	0	0	0	0	1	FALSE
2006	11	KADOMBA	34.1	20.4	27.3	0	305.876	290.373	2006-11-01	1	1	NA	3	K2	0	0	0	0	1	FALSE
2006	11	KADOMBA	34.1	20.4	27.3	0	305.876	290.373	2006-11-29	1	2	38	NA	K10	0	0	0	0	1	FALSE
2006	11	KADOMBA	34.1	20.4	27.3	0	305.876	290.373	2006-11-01	1	2	58	NA	K5	0	0	0	0	1	FALSE
2006	11	KADOMBA	34.1	20.4	27.3	0	305.876	290.373	2006-11-02	1	2	33	NA	K4	0	0	0	0	1	FALSE
2006	11	KADOMBA	34.1	20.4	27.3	0	305.876	290.373	2006-11-29	1	2	53	NA	K8	0	0	0	0	1	FALSE
2006	11	KADOMBA	34.1	20.4	27.3	0	305.876	290.373	2006-11-30	1	2	28	NA	K5	0	0	0	0	1	FALSE
2006	11	KADOMBA	34.1	20.4	27.3	0	305.876	290.373	2006-11-29	1	1	NA	4	K7	0	0	0	0	1	FALSE
2006	11	KADOMBA	34.1	20.4	27.3	0	305.876	290.373	2006-11-29	1	1	NA	2	K10	0	0	0	0	1	FALSE
2006	11	KADOMBA	34.1	20.4	27.3	0	305.876	290.373	2006-11-02	1	1	NA	3	K2	0	0	0	0	1	FALSE
2006	11	KADOMBA	34.1	20.4	27.3	0	305.876	290.373	2006-11-02	1	2	48	NA	K4	0	0	0	0	1	FALSE
2006	11	KADOMBA	34.1	20.4	27.3	0	305.876	290.373	2006-11-01	1	1	NA	3	K8	0	0	0	0	1	FALSE
2006	11	KADOMBA	34.1	20.4	27.3	0	305.876	290.373	2006-11-01	1	2	NA	NA	K12	0	1	0	1	1	TRUE
2006	11	KADOMBA	34.1	20.4	27.3	0	305.876	290.373	2006-11-01	1	1	NA	3	K12	0	0	0	0	1	FALSE
2006	11	KADOMBA	34.1	20.4	27.3	0	305.876	290.373	2006-11-29	1	2	64	NA	K10	0	0	0	0	1	FALSE
2006	11	KADOMBA	34.1	20.4	27.3	0	305.876	290.373	2006-11-30	1	1	NA	3	K9	0	0	0	0	1	FALSE
2006	11	KADOMBA	34.1	20.4	27.3	0	305.876	290.373	2006-11-29	1	1	NA	3	K12	0	0	0	0	1	FALSE
2006	11	KADOMBA	34.1	20.4	27.3	0	305.876	290.373	2006-11-30	1	1	NA	2	K12	0	0	0	0	1	FALSE
2006	11	KADOMBA	34.1	20.4	27.3	0	305.876	290.373	2006-11-29	1	2	18	NA	K7	0	0	0	0	1	FALSE
2006	11	KADOMBA	34.1	20.4	27.3	0	305.876	290.373	2006-11-30	1	1	NA	2	K12	0	1	0	1	1	TRUE
2006	11	KADOMBA	34.1	20.4	27.3	0	305.876	290.373	2006-11-30	1	2	34	NA	K1	0	0	0	0	1	FALSE
2006	11	KADOMBA	34.1	20.4	27.3	0	305.876	290.373	2006-11-30	1	1	NA	3	K13	0	0	0	0	1	FALSE
2006	11	KADOMBA	34.1	20.4	27.3	0	305.876	290.373	2006-11-30	1	1	NA	4	K13	0	0	0	0	1	FALSE
2006	11	KADOMBA	34.1	20.4	27.3	0	305.876	290.373	2006-11-01	1	2	24	NA	K7	0	0	0	0	1	FALSE
2006	11	KADOMBA	34.1	20.4	27.3	0	305.876	290.373	2006-11-29	1	2	54	NA	K8	0	0	0	0	1	FALSE
2006	11	KADOMBA	34.1	20.4	27.3	0	305.876	290.373	2006-11-29	1	1	NA	2	K8	0	0	0	0	1	FALSE
2006	11	KADOMBA	34.1	20.4	27.3	0	305.876	290.373	2006-11-29	1	1	NA	3	K10	0	0	0	0	1	FALSE
2006	11	KADOMBA	34.1	20.4	27.3	0	305.876	290.373	2006-11-01	1	2	28	NA	K6	0	0	0	0	1	FALSE
2006	11	KADOMBA	34.1	20.4	27.3	0	305.876	290.373	2006-11-29	1	1	NA	3	K7	0	0	0	0	1	FALSE
2006	11	KADOMBA	34.1	20.4	27.3	0	305.876	290.373	2006-11-30	1	1	NA	3	K12	0	0	0	0	1	FALSE
2006	11	KADOMBA	34.1	20.4	27.3	0	305.876	290.373	2006-11-30	1	2	44	NA	K1	0	0	0	0	1	FALSE
2006	11	KADOMBA	34.1	20.4	27.3	0	305.876	290.373	2006-11-29	1	2	44	NA	K2	0	0	0	0	1	FALSE
2006	11	KADOMBA	34.1	20.4	27.3	0	305.876	290.373	2006-11-02	1	1	NA	2	K11	0	0	0	0	1	FALSE
2006	11	KADOMBA	34.1	20.4	27.3	0	305.876	290.373	2006-11-02	1	1	NA	3	K10	0	0	0	0	1	FALSE
2006	11	KADOMBA	34.1	20.4	27.3	0	305.876	290.373	2006-11-30	1	1	NA	2	K9	0	0	0	0	1	FALSE
2006	11	KADOMBA	34.1	20.4	27.3	0	305.876	290.373	2006-11-29	1	2	54	NA	K7	0	0	0	0	1	FALSE
2006	11	KADOMBA	34.1	20.4	27.3	0	305.876	290.373	2006-11-01	1	2	33	NA	K5	0	0	0	0	1	FALSE
2006	11	KADOMBA	34.1	20.4	27.3	0	305.876	290.373	2006-11-30	1	1	NA	2	K8	0	0	0	0	1	FALSE
2006	11	KADOMBA	34.1	20.4	27.3	0	305.876	290.373	2006-11-30	1	2	54	NA	K5	0	0	0	0	1	FALSE
2006	11	KADOMBA	34.1	20.4	27.3	0	305.876	290.373	2006-11-01	1	2	54	NA	K8	0	0	0	0	1	FALSE
2006	11	KADOMBA	34.1	20.4	27.3	0	305.876	290.373	2006-11-30	1	2	18	NA	K13	0	0	0	0	1	FALSE
2006	11	KADOMBA	34.1	20.4	27.3	0	305.876	290.373	2006-11-29	1	1	NA	3	K9	0	0	0	0	1	FALSE
2006	11	KADOMBA	34.1	20.4	27.3	0	305.876	290.373	2006-11-01	1	1	NA	2	K10	0	0	0	0	1	FALSE
2006	11	KADOMBA	34.1	20.4	27.3	0	305.876	290.373	2006-11-01	1	2	NA	NA	K12	0	0	0	0	1	FALSE
2006	11	KADOMBA	34.1	20.4	27.3	0	305.876	290.373	2006-11-29	1	1	NA	3	K2	0	0	0	0	1	FALSE
2006	11	KADOMBA	34.1	20.4	27.3	0	305.876	290.373	2006-11-29	1	1	NA	2	K2	0	0	0	0	1	FALSE
2006	11	KADOMBA	34.1	20.4	27.3	0	305.876	290.373	2006-11-29	1	2	34	NA	K7	0	0	0	0	1	FALSE
2006	11	KADOMBA	34.1	20.4	27.3	0	305.876	290.373	2006-11-29	1	2	38	NA	K7	0	0	0	0	1	FALSE
2006	11	KADOMBA	34.1	20.4	27.3	0	305.876	290.373	2006-11-29	1	2	14	NA	K12	0	0	0	0	1	FALSE
2006	11	KADOMBA	34.1	20.4	27.3	0	305.876	290.373	2006-11-29	1	2	58	NA	K7	0	0	0	0	1	FALSE
2006	11	KADOMBA	34.1	20.4	27.3	0	305.876	290.373	2006-11-01	1	2	33	NA	K10	0	0	0	0	1	FALSE
2006	11	KADOMBA	34.1	20.4	27.3	0	305.876	290.373	2006-11-01	1	1	NA	3	K11	0	0	0	0	1	FALSE
2006	11	KADOMBA	34.1	20.4	27.3	0	305.876	290.373	2006-11-29	1	2	58	NA	K13	0	0	0	0	1	FALSE
2006	11	KADOMBA	34.1	20.4	27.3	0	305.876	290.373	2006-11-29	1	2	28	NA	K1	0	0	0	0	1	FALSE
2006	11	KADOMBA	34.1	20.4	27.3	0	305.876	290.373	2006-11-29	1	2	24	NA	K9	0	0	0	0	1	FALSE
2006	11	KADOMBA	34.1	20.4	27.3	0	305.876	290.373	2006-11-30	1	2	48	NA	K1	0	0	0	0	1	FALSE
2006	11	KADOMBA	34.1	20.4	27.3	0	305.876	290.373	2006-11-01	1	1	NA	3	K10	0	0	0	0	1	FALSE
2006	11	KADOMBA	34.1	20.4	27.3	0	305.876	290.373	2006-11-02	1	1	NA	2	K10	0	0	0	0	1	FALSE
2006	11	KADOMBA	34.1	20.4	27.3	0	305.876	290.373	2006-11-01	1	2	68	NA	K7	0	0	0	0	1	FALSE
2006	11	KADOMBA	34.1	20.4	27.3	0	305.876	290.373	2006-11-29	1	2	48	NA	K12	0	0	0	0	1	FALSE
2006	11	KADOMBA	34.1	20.4	27.3	0	305.876	290.373	2006-11-29	1	2	24	NA	K12	0	0	0	0	1	FALSE
2006	11	KADOMBA	34.1	20.4	27.3	0	305.876	290.373	2006-11-02	1	1	NA	3	K4	0	0	0	0	1	FALSE
2006	11	KADOMBA	34.1	20.4	27.3	0	305.876	290.373	2006-11-29	1	1	NA	4	K10	0	0	0	0	1	FALSE
2006	11	KADOMBA	34.1	20.4	27.3	0	305.876	290.373	2006-11-30	1	2	44	NA	K5	0	0	0	0	1	FALSE
2006	11	KADOMBA	34.1	20.4	27.3	0	305.876	290.373	2006-11-01	1	2	14	NA	K8	0	0	0	0	1	FALSE
2006	11	KADOMBA	34.1	20.4	27.3	0	305.876	290.373	2006-11-30	1	2	NA	NA	K5	0	0	0	0	1	FALSE
2006	11	KADOMBA	34.1	20.4	27.3	0	305.876	290.373	2006-11-30	1	2	13	NA	K5	0	0	0	0	1	FALSE
2006	11	KADOMBA	34.1	20.4	27.3	0	305.876	290.373	2006-11-01	1	2	33	NA	K12	0	0	0	0	1	FALSE
2006	11	KADOMBA	34.1	20.4	27.3	0	305.876	290.373	2006-11-01	1	2	18	NA	K10	0	0	0	0	1	FALSE
2006	11	KADOMBA	34.1	20.4	27.3	0	305.876	290.373	2006-11-30	1	1	NA	3	K8	0	0	0	0	1	FALSE
2006	11	KADOMBA	34.1	20.4	27.3	0	305.876	290.373	2006-11-30	1	1	NA	3	K5	0	0	0	0	1	FALSE
2006	11	KADOMBA	34.1	20.4	27.3	0	305.876	290.373	2006-11-29	1	2	NA	NA	K1	0	1	0	1	1	TRUE
2006	11	KADOMBA	34.1	20.4	27.3	0	305.876	290.373	2006-11-01	1	2	44	NA	K10	0	0	0	0	1	FALSE
2006	11	KADOMBA	34.1	20.4	27.3	0	305.876	290.373	2006-11-01	1	1	NA	3	K13	0	0	0	0	1	FALSE
2006	11	KADOMBA	34.1	20.4	27.3	0	305.876	290.373	2006-11-01	1	2	38	NA	K11	0	0	0	0	1	FALSE
2006	11	KADOMBA	34.1	20.4	27.3	0	305.876	290.373	2006-11-29	1	2	28	NA	K7	0	0	0	0	1	FALSE
2006	11	KADOMBA	34.1	20.4	27.3	0	305.876	290.373	2006-11-29	1	2	18	NA	K13	0	0	0	0	1	FALSE
2006	11	KADOMBA	34.1	20.4	27.3	0	305.876	290.373	2006-11-29	1	2	44	NA	K13	0	0	0	0	1	FALSE
2006	11	KADOMBA	34.1	20.4	27.3	0	305.876	290.373	2006-11-01	1	1	NA	2	K1	0	0	0	0	1	FALSE
2006	12	DOUROULA	34.1	16.7	25.6	0	308.48	287.86	2006-12-06	2	1	NA	2	E13	0	0	0	0	1	FALSE
2006	12	DOUROULA	34.1	16.7	25.6	0	308.48	287.86	2006-12-06	2	2	48	NA	E2	0	0	0	0	1	FALSE
2006	12	DOUROULA	34.1	16.7	25.6	0	308.48	287.86	2006-12-06	2	2	68	NA	E2	1	0	0	1	1	TRUE
2006	12	DOUROULA	34.1	16.7	25.6	0	308.48	287.86	2006-12-06	2	2	NA	NA	E13	0	1	0	1	1	TRUE
2006	12	DOUROULA	34.1	16.7	25.6	0	308.48	287.86	2006-12-06	2	2	34	NA	E13	0	0	0	0	1	FALSE
2006	12	DOUROULA	34.1	16.7	25.6	0	308.48	287.86	2006-12-05	2	1	NA	3	E13	0	0	0	0	1	FALSE
2006	12	DOUROULA	34.1	16.7	25.6	0	308.48	287.86	2006-12-06	2	2	48	NA	E13	0	0	0	0	1	FALSE
2006	12	DOUROULA	34.1	16.7	25.6	0	308.48	287.86	2006-12-05	2	1	NA	2	E13	0	0	0	0	1	FALSE
2006	12	DOUROULA	34.1	16.7	25.6	0	308.48	287.86	2006-12-06	2	2	54	NA	E13	0	0	0	0	1	FALSE
2006	12	DOUROULA	34.1	16.7	25.6	0	308.48	287.86	2006-12-05	2	1	NA	2	E12	0	0	0	0	1	FALSE
2006	12	DOUROULA	34.1	16.7	25.6	0	308.48	287.86	2006-12-06	2	2	44	NA	E13	0	0	0	0	1	FALSE
2006	12	DOUROULA	34.1	16.7	25.6	0	308.48	287.86	2006-12-06	2	2	14	NA	E11	0	0	0	0	1	FALSE
2006	12	DOUROULA	34.1	16.7	25.6	0	308.48	287.86	2006-12-06	2	1	NA	2	E16	0	0	0	0	1	FALSE
2006	12	DOUROULA	34.1	16.7	25.6	0	308.48	287.86	2006-12-05	2	2	28	NA	E1	0	0	0	0	1	FALSE
2006	12	DOUROULA	34.1	16.7	25.6	0	308.48	287.86	2006-12-06	2	2	68	NA	E13	0	0	0	0	1	FALSE
2006	12	DOUROULA	34.1	16.7	25.6	0	308.48	287.86	2006-12-05	2	2	28	NA	E14	0	0	0	0	1	FALSE
2006	12	DOUROULA	34.1	16.7	25.6	0	308.48	287.86	2006-12-05	2	2	32	NA	E17	0	0	0	0	1	FALSE
2006	12	DOUROULA	34.1	16.7	25.6	0	308.48	287.86	2006-12-06	2	2	44	NA	E3	0	0	0	0	1	FALSE
2006	12	DOUROULA	34.1	16.7	25.6	0	308.48	287.86	2006-12-06	2	1	NA	2	E10	0	0	0	0	1	FALSE
2006	12	DOUROULA	34.1	16.7	25.6	0	308.48	287.86	2006-12-05	2	1	NA	2	E18	0	0	0	0	1	FALSE
2006	12	DOUROULA	34.1	16.7	25.6	0	308.48	287.86	2006-12-05	2	2	58	NA	E16	1	0	0	1	1	TRUE
2006	12	DOUROULA	34.1	16.7	25.6	0	308.48	287.86	2006-12-06	2	2	78	NA	E13	0	0	0	0	1	FALSE
2006	12	DOUROULA	34.1	16.7	25.6	0	308.48	287.86	2006-12-06	2	1	NA	2	E17	0	0	0	0	1	FALSE
2006	12	DOUROULA	34.1	16.7	25.6	0	308.48	287.86	2006-12-06	2	1	NA	3	E13	0	0	0	0	1	FALSE
2006	12	DOUROULA	34.1	16.7	25.6	0	308.48	287.86	2006-12-06	2	2	54	NA	E12	0	0	0	0	1	FALSE
2006	12	DOUROULA	34.1	16.7	25.6	0	308.48	287.86	2006-12-06	2	2	48	NA	E11	0	0	0	0	1	FALSE
2006	12	DOUROULA	34.1	16.7	25.6	0	308.48	287.86	2006-12-06	2	2	28	NA	E13	0	0	0	0	1	FALSE
2006	12	DOUROULA	34.1	16.7	25.6	0	308.48	287.86	2006-12-05	2	2	38	NA	E13	0	0	0	0	1	FALSE
2006	12	DOUROULA	34.1	16.7	25.6	0	308.48	287.86	2006-12-05	2	2	34	NA	E13	0	0	0	0	1	FALSE
2006	12	DOUROULA	34.1	16.7	25.6	0	308.48	287.86	2006-12-05	2	2	64	NA	E13	0	0	0	0	1	FALSE
2006	12	DOUROULA	34.1	16.7	25.6	0	308.48	287.86	2006-12-07	2	2	28	NA	E12	0	0	0	0	1	FALSE
2006	12	DOUROULA	34.1	16.7	25.6	0	308.48	287.86	2006-12-05	2	2	14	NA	E16	0	0	0	0	1	FALSE
2006	12	DOUROULA	34.1	16.7	25.6	0	308.48	287.86	2006-12-06	2	2	44	NA	E12	0	0	0	0	1	FALSE
2006	12	DOUROULA	34.1	16.7	25.6	0	308.48	287.86	2006-12-06	2	1	NA	3	E10	0	0	0	0	1	FALSE
2006	12	DOUROULA	34.1	16.7	25.6	0	308.48	287.86	2006-12-07	2	2	52	NA	E12	0	0	0	0	1	FALSE
2006	12	KADOMBA	32.5	18.5	25.5	0	307.496	287.955	2006-12-27	1	1	2	NA	K4	0	0	0	0	1	FALSE
2006	12	KADOMBA	32.5	18.5	25.5	0	307.496	287.955	2006-12-27	1	1	NA	5	K5	0	1	0	1	1	TRUE
2006	12	KADOMBA	32.5	18.5	25.5	0	307.496	287.955	2006-12-27	1	2	48	NA	K5	0	0	0	0	1	FALSE
2006	12	KADOMBA	32.5	18.5	25.5	0	307.496	287.955	2006-12-27	1	2	22	NA	K1	0	0	0	0	1	FALSE
2006	12	KADOMBA	32.5	18.5	25.5	0	307.496	287.955	2006-12-27	1	1	3	NA	K4	0	0	0	0	1	FALSE
2006	12	KADOMBA	32.5	18.5	25.5	0	307.496	287.955	2006-12-27	1	1	NA	1	K7	0	0	0	0	1	FALSE
2006	12	KADOMBA	32.5	18.5	25.5	0	307.496	287.955	2006-12-27	1	1	NA	5	K7	0	0	0	0	1	FALSE
2006	12	KADOMBA	32.5	18.5	25.5	0	307.496	287.955	2006-12-27	1	2	48	NA	K6	0	0	0	0	1	FALSE
2006	12	KADOMBA	32.5	18.5	25.5	0	307.496	287.955	2006-12-27	1	2	64	NA	K5	0	0	0	0	1	FALSE
2006	12	KADOMBA	32.5	18.5	25.5	0	307.496	287.955	2006-12-27	1	2	28	NA	K1	0	0	0	0	1	FALSE
2006	12	KADOMBA	32.5	18.5	25.5	0	307.496	287.955	2006-12-27	1	1	4	NA	K4	0	0	0	0	1	FALSE
2006	12	KADOMBA	32.5	18.5	25.5	0	307.496	287.955	2006-12-27	1	1	NA	4	K7	0	0	0	0	1	FALSE
2006	12	KADOMBA	32.5	18.5	25.5	0	307.496	287.955	2006-12-27	1	2	32	NA	K10	0	0	0	0	1	FALSE
2006	12	KADOMBA	32.5	18.5	25.5	0	307.496	287.955	2006-12-27	1	1	NA	3	K6	0	0	0	0	1	FALSE
2006	12	KADOMBA	32.5	18.5	25.5	0	307.496	287.955	2006-12-27	1	1	NA	1	K5	0	0	0	0	1	FALSE
2006	12	KADOMBA	32.5	18.5	25.5	0	307.496	287.955	2006-12-27	1	1	NA	3	K7	0	0	0	0	1	FALSE
2006	12	KADOMBA	32.5	18.5	25.5	0	307.496	287.955	2006-12-27	1	2	18	NA	K6	0	0	0	0	1	FALSE
2006	12	KADOMBA	32.5	18.5	25.5	0	307.496	287.955	2006-12-27	1	2	44	NA	K6	0	0	0	0	1	FALSE
2006	12	KADOMBA	32.5	18.5	25.5	0	307.496	287.955	2006-12-27	1	2	24	NA	K10	0	0	0	0	1	FALSE
2006	12	KADOMBA	32.5	18.5	25.5	0	307.496	287.955	2006-12-27	1	1	NA	4	K2	0	0	0	0	1	FALSE
2006	12	KADOMBA	32.5	18.5	25.5	0	307.496	287.955	2006-12-27	1	2	28	NA	K5	0	0	0	0	1	FALSE
2006	12	KADOMBA	32.5	18.5	25.5	0	307.496	287.955	2006-12-27	1	2	48	NA	K4	0	0	0	0	1	FALSE
2006	12	KADOMBA	32.5	18.5	25.5	0	307.496	287.955	2006-12-27	1	2	24	NA	K5	0	0	0	0	1	FALSE
2006	12	KADOMBA	32.5	18.5	25.5	0	307.496	287.955	2006-12-27	1	1	NA	3	K5	0	0	0	0	1	FALSE
2006	12	KADOMBA	32.5	18.5	25.5	0	307.496	287.955	2006-12-27	1	2	24	NA	K8	0	0	0	0	1	FALSE
2006	12	KADOMBA	32.5	18.5	25.5	0	307.496	287.955	2006-12-27	1	2	58	NA	K5	0	0	0	0	1	FALSE
2006	12	KADOMBA	32.5	18.5	25.5	0	307.496	287.955	2006-12-27	1	1	5	NA	K4	0	0	0	0	1	FALSE
2006	12	KADOMBA	32.5	18.5	25.5	0	307.496	287.955	2006-12-27	1	1	NA	6	K5	0	0	0	0	1	FALSE
2006	12	KADOMBA	32.5	18.5	25.5	0	307.496	287.955	2006-12-27	1	2	34	NA	K7	0	0	0	0	1	FALSE
2006	12	KADOMBA	32.5	18.5	25.5	0	307.496	287.955	2006-12-27	1	2	18	NA	K9	0	0	0	0	1	FALSE
2006	12	KADOMBA	32.5	18.5	25.5	0	307.496	287.955	2006-12-27	1	2	58	NA	K10	0	0	0	0	1	FALSE
2006	12	KADOMBA	32.5	18.5	25.5	0	307.496	287.955	2006-12-27	1	2	44	NA	K5	0	0	0	0	1	FALSE
2006	12	KADOMBA	32.5	18.5	25.5	0	307.496	287.955	2006-12-27	1	2	12	NA	K5	0	0	0	0	1	FALSE
2006	12	KADOMBA	32.5	18.5	25.5	0	307.496	287.955	2006-12-27	1	1	NA	1	K8	0	0	0	0	1	FALSE
2006	12	KADOMBA	32.5	18.5	25.5	0	307.496	287.955	2006-12-27	1	2	62	NA	K2	0	0	0	0	1	FALSE
2006	12	KADOMBA	32.5	18.5	25.5	0	307.496	287.955	2006-12-27	1	2	24	NA	K9	0	0	0	0	1	FALSE
2006	12	KADOMBA	32.5	18.5	25.5	0	307.496	287.955	2006-12-27	1	2	18	NA	K7	0	0	0	0	1	FALSE
2006	12	KADOMBA	32.5	18.5	25.5	0	307.496	287.955	2006-12-27	1	1	NA	6	K5	0	1	0	1	1	FALSE
2006	12	KADOMBA	32.5	18.5	25.5	0	307.496	287.955	2006-12-27	1	1	NA	3	K8	0	0	0	0	1	FALSE
2006	12	KADOMBA	32.5	18.5	25.5	0	307.496	287.955	2006-12-27	1	2	38	NA	K9	0	0	0	0	1	FALSE
2006	12	KADOMBA	32.5	18.5	25.5	0	307.496	287.955	2006-12-27	1	2	44	NA	K2	0	0	0	0	1	FALSE
2006	12	KADOMBA	32.5	18.5	25.5	0	307.496	287.955	2006-12-27	1	1	NA	3	K2	0	0	0	0	1	FALSE
2006	12	KADOMBA	32.5	18.5	25.5	0	307.496	287.955	2006-12-27	1	2	34	NA	K2	0	0	0	0	1	FALSE
2006	12	KADOMBA	32.5	18.5	25.5	0	307.496	287.955	2006-12-27	1	2	38	NA	K7	0	0	0	0	1	FALSE
2006	12	KADOMBA	32.5	18.5	25.5	0	307.496	287.955	2006-12-27	1	2	48	NA	K7	0	0	0	0	1	FALSE
2006	12	KADOMBA	32.5	18.5	25.5	0	307.496	287.955	2006-12-27	1	2	18	NA	K8	0	0	0	0	1	FALSE
2006	12	KADOMBA	32.5	18.5	25.5	0	307.496	287.955	2006-12-27	1	1	NA	4	K9	0	0	0	0	1	FALSE
2006	12	KADOMBA	32.5	18.5	25.5	0	307.496	287.955	2006-12-27	1	1	NA	4	K5	0	0	0	0	1	FALSE
2006	6	DOUROULA	35.8	24	29.4	157	306.51	295.41	2006-06-22	2	2	58	NA	E14	0	0	0	0	1	FALSE
2006	6	DOUROULA	35.8	24	29.4	157	306.51	295.41	2006-06-20	2	2	54	NA	E6	0	0	0	0	1	FALSE
2006	6	DOUROULA	35.8	24	29.4	157	306.51	295.41	2006-06-22	2	2	44	NA	E13	0	0	0	0	1	FALSE
2006	6	DOUROULA	35.8	24	29.4	157	306.51	295.41	2006-06-22	2	2	14	NA	E6	0	0	0	0	1	FALSE
2006	6	DOUROULA	35.8	24	29.4	157	306.51	295.41	2006-06-20	2	2	38	NA	E12	0	0	0	0	1	FALSE
2006	6	DOUROULA	35.8	24	29.4	157	306.51	295.41	2006-06-20	2	2	58	NA	E6	0	0	0	0	1	FALSE
2006	6	DOUROULA	35.8	24	29.4	157	306.51	295.41	2006-06-22	2	2	34	NA	E9	0	0	0	0	1	FALSE
2006	6	DOUROULA	35.8	24	29.4	157	306.51	295.41	2006-06-20	2	2	44	NA	E5	0	0	0	0	1	FALSE
2006	6	DOUROULA	35.8	24	29.4	157	306.51	295.41	2006-06-20	2	1	NA	2	E14	0	0	0	0	1	FALSE
2006	6	DOUROULA	35.8	24	29.4	157	306.51	295.41	2006-06-20	2	1	NA	3	E14	0	0	0	0	1	FALSE
2006	6	DOUROULA	35.8	24	29.4	157	306.51	295.41	2006-06-20	2	1	NA	2	E9	0	0	0	0	1	FALSE
2006	6	DOUROULA	35.8	24	29.4	157	306.51	295.41	2006-06-20	2	1	NA	2	E13	0	0	0	0	1	FALSE
2006	6	DOUROULA	35.8	24	29.4	157	306.51	295.41	2006-06-20	2	1	NA	2	E2	0	0	0	0	1	FALSE
2006	6	DOUROULA	35.8	24	29.4	157	306.51	295.41	2006-06-21	2	2	68	NA	E12	0	0	0	0	1	FALSE
2006	6	DOUROULA	35.8	24	29.4	157	306.51	295.41	2006-06-20	2	1	NA	2	E7	0	0	0	0	1	FALSE
2006	6	DOUROULA	35.8	24	29.4	157	306.51	295.41	2006-06-21	2	2	14	NA	E9	0	0	0	0	1	FALSE
2006	6	DOUROULA	35.8	24	29.4	157	306.51	295.41	2006-06-22	2	2	68	NA	E6	0	0	0	0	1	FALSE
2006	6	DOUROULA	35.8	24	29.4	157	306.51	295.41	2006-06-22	2	1	NA	3	E14	0	0	0	0	1	FALSE
2006	6	DOUROULA	35.8	24	29.4	157	306.51	295.41	2006-06-22	2	2	58	NA	E2	0	0	0	0	1	FALSE
2006	6	DOUROULA	35.8	24	29.4	157	306.51	295.41	2006-06-22	2	2	18	NA	E2	0	0	0	0	1	FALSE
2006	6	DOUROULA	35.8	24	29.4	157	306.51	295.41	2006-06-20	2	2	44	NA	E8	0	0	0	0	1	FALSE
2006	6	DOUROULA	35.8	24	29.4	157	306.51	295.41	2006-06-20	2	2	54	NA	E14	0	0	0	0	1	FALSE
2006	6	DOUROULA	35.8	24	29.4	157	306.51	295.41	2006-06-20	2	2	18	NA	E13	0	0	0	0	1	FALSE
2006	6	DOUROULA	35.8	24	29.4	157	306.51	295.41	2006-06-22	2	2	54	NA	E13	0	0	0	0	1	FALSE
2006	6	DOUROULA	35.8	24	29.4	157	306.51	295.41	2006-06-22	2	2	24	NA	E13	0	0	0	0	1	FALSE
2006	6	DOUROULA	35.8	24	29.4	157	306.51	295.41	2006-06-22	2	2	38	NA	E9	0	0	0	0	1	FALSE
2006	6	DOUROULA	35.8	24	29.4	157	306.51	295.41	2006-06-20	2	2	48	NA	E13	0	0	0	0	1	FALSE
2006	6	DOUROULA	35.8	24	29.4	157	306.51	295.41	2006-06-22	2	2	58	NA	E6	0	0	0	0	1	FALSE
2006	6	DOUROULA	35.8	24	29.4	157	306.51	295.41	2006-06-22	2	1	NA	2	E15	0	0	0	0	1	FALSE
2006	6	DOUROULA	35.8	24	29.4	157	306.51	295.41	2006-06-20	2	1	NA	4	E14	0	0	0	0	1	FALSE
2006	6	KADOMBA	33	22.4	27.7	154	302.624	295.237	2006-06-07	1	2	48	NA	K1	0	0	0	0	1	FALSE
2006	6	KADOMBA	33	22.4	27.7	154	302.624	295.237	2006-06-07	1	2	18	NA	K1	0	0	0	0	1	FALSE
2006	6	KADOMBA	33	22.4	27.7	154	302.624	295.237	2006-06-07	1	2	24	NA	K1	0	0	0	0	1	FALSE
2006	6	KADOMBA	33	22.4	27.7	154	302.624	295.237	2006-06-07	1	2	NA	NA	K1	0	1	0	1	1	TRUE
2006	6	KADOMBA	33	22.4	27.7	154	302.624	295.237	2006-06-07	1	2	58	NA	K1	0	0	0	0	1	FALSE
2006	6	KADOMBA	33	22.4	27.7	154	302.624	295.237	2006-06-07	1	2	34	NA	K1	0	0	0	0	1	FALSE
2006	6	KADOMBA	33	22.4	27.7	154	302.624	295.237	2006-06-07	1	1	NA	3	K1	0	0	0	0	1	FALSE
2006	6	KADOMBA	33	22.4	27.7	154	302.624	295.237	2006-06-07	1	1	NA	2	K1	0	0	0	0	1	FALSE
2006	6	KADOMBA	33	22.4	27.7	154	302.624	295.237	2006-06-07	1	1	NA	2	K4	0	0	0	0	1	FALSE
2006	6	KADOMBA	33	22.4	27.7	154	302.624	295.237	2006-06-07	1	1	NA	3	K3	0	0	0	0	1	FALSE
2006	6	KADOMBA	33	22.4	27.7	154	302.624	295.237	2006-06-07	1	1	NA	2	K3	1	0	0	1	1	TRUE
2006	6	KADOMBA	33	22.4	27.7	154	302.624	295.237	2006-06-13	1	2	44	NA	K8	0	0	0	0	1	FALSE
2006	6	KADOMBA	33	22.4	27.7	154	302.624	295.237	2006-06-07	1	2	NA	NA	K2	1	0	0	1	1	TRUE
2006	6	KADOMBA	33	22.4	27.7	154	302.624	295.237	2006-06-07	1	1	NA	2	K2	0	0	0	0	1	FALSE
2006	6	KADOMBA	33	22.4	27.7	154	302.624	295.237	2006-06-07	1	2	12	NA	K3	0	0	0	0	1	FALSE
2006	6	KADOMBA	33	22.4	27.7	154	302.624	295.237	2006-06-13	1	2	38	NA	K4	0	0	0	0	1	FALSE
2006	6	KADOMBA	33	22.4	27.7	154	302.624	295.237	2006-06-13	1	2	58	NA	K4	0	0	0	0	1	FALSE
2006	6	KADOMBA	33	22.4	27.7	154	302.624	295.237	2006-06-13	1	2	58	NA	K4	0	0	0	1	1	TRUE
2006	6	KADOMBA	33	22.4	27.7	154	302.624	295.237	2006-06-13	1	2	48	NA	K4	0	0	0	0	1	FALSE
2006	6	KADOMBA	33	22.4	27.7	154	302.624	295.237	2006-06-13	1	2	16	NA	K2	0	0	0	1	1	FALSE
2006	6	KADOMBA	33	22.4	27.7	154	302.624	295.237	2006-06-07	1	2	16	NA	K1	0	0	0	0	1	FALSE
2006	6	KADOMBA	33	22.4	27.7	154	302.624	295.237	2006-06-07	1	1	NA	NA	K3	0	0	0	0	1	FALSE
2006	6	KADOMBA	33	22.4	27.7	154	302.624	295.237	2006-06-07	1	1	NA	4	K2	0	0	0	0	1	FALSE
2006	6	KADOMBA	33	22.4	27.7	154	302.624	295.237	2006-06-07	1	1	NA	3	K2	0	0	0	0	1	FALSE
2006	6	KADOMBA	33	22.4	27.7	154	302.624	295.237	2006-06-07	1	2	44	NA	K4	0	0	0	0	1	FALSE
2006	6	KADOMBA	33	22.4	27.7	154	302.624	295.237	2006-06-07	1	1	NA	3	K4	0	0	0	0	1	FALSE
2006	6	KADOMBA	33	22.4	27.7	154	302.624	295.237	2006-06-07	1	1	NA	1	K4	0	0	0	0	1	FALSE
2006	6	KADOMBA	33	22.4	27.7	154	302.624	295.237	2006-06-13	1	2	34	NA	K6	0	0	0	0	1	FALSE
2006	6	KADOMBA	33	22.4	27.7	154	302.624	295.237	2006-06-13	1	2	18	NA	K5	0	0	0	0	1	FALSE
2006	6	KADOMBA	33	22.4	27.7	154	302.624	295.237	2006-06-07	1	1	NA	3	K4	0	1	0	1	1	FALSE
2006	6	KADOMBA	33	22.4	27.7	154	302.624	295.237	2006-06-07	1	2	54	NA	K4	0	0	0	0	1	FALSE
2006	6	KADOMBA	33	22.4	27.7	154	302.624	295.237	2006-06-07	1	2	23	NA	K4	0	0	0	0	1	FALSE
2006	6	KADOMBA	33	22.4	27.7	154	302.624	295.237	2006-06-13	1	2	53	NA	K5	0	0	0	1	1	TRUE
2006	6	KADOMBA	33	22.4	27.7	154	302.624	295.237	2006-06-07	1	1	NA	2	K3	0	0	0	0	1	FALSE
2006	6	KADOMBA	33	22.4	27.7	154	302.624	295.237	2006-06-07	1	2	12	NA	K1	0	0	0	0	1	FALSE
2006	6	KADOMBA	33	22.4	27.7	154	302.624	295.237	2006-06-07	1	2	13	NA	K2	0	0	0	0	1	FALSE
2006	6	KADOMBA	33	22.4	27.7	154	302.624	295.237	2006-06-07	1	2	52	NA	K3	0	0	0	0	1	FALSE
2006	6	KADOMBA	33	22.4	27.7	154	302.624	295.237	2006-06-07	1	2	64	NA	K3	0	0	0	0	1	FALSE
2006	6	KADOMBA	33	22.4	27.7	154	302.624	295.237	2006-06-13	1	2	54	NA	K2	0	0	0	1	1	FALSE
2006	6	KADOMBA	33	22.4	27.7	154	302.624	295.237	2006-06-07	1	1	NA	4	K4	0	0	0	0	1	FALSE
2006	6	KADOMBA	33	22.4	27.7	154	302.624	295.237	2006-06-13	1	2	28	NA	K5	0	0	0	0	1	FALSE
2006	6	KADOMBA	33	22.4	27.7	154	302.624	295.237	2006-06-13	1	2	68	NA	K6	0	0	0	0	1	FALSE
2006	6	KADOMBA	33	22.4	27.7	154	302.624	295.237	2006-06-07	1	2	NA	NA	K2	0	0	0	0	1	FALSE
2006	6	KADOMBA	33	22.4	27.7	154	302.624	295.237	2006-06-07	1	2	NA	NA	K3	0	1	0	1	1	TRUE
2006	6	KADOMBA	33	22.4	27.7	154	302.624	295.237	2006-06-13	1	2	28	NA	K6	0	0	0	0	1	FALSE
2006	6	KADOMBA	33	22.4	27.7	154	302.624	295.237	2006-06-07	1	1	NA	5	K4	0	0	0	0	1	FALSE
2006	7	DOUROULA	33.3	23.2	27.5	152	301.11	294.77	2006-07-19	2	2	44	NA	E10	0	0	0	0	1	FALSE
2006	7	DOUROULA	33.3	23.2	27.5	152	301.11	294.77	2006-07-18	2	1	NA	1	E9	0	0	0	0	1	FALSE
2006	7	DOUROULA	33.3	23.2	27.5	152	301.11	294.77	2006-07-20	2	2	14	NA	E9	0	0	0	0	1	FALSE
2006	7	DOUROULA	33.3	23.2	27.5	152	301.11	294.77	2006-07-18	2	1	NA	2	E7	0	0	0	0	1	FALSE
2006	7	DOUROULA	33.3	23.2	27.5	152	301.11	294.77	2006-07-20	2	1	NA	3	E5	1	0	0	1	1	TRUE
2006	7	DOUROULA	33.3	23.2	27.5	152	301.11	294.77	2006-07-20	2	2	34	NA	E10	0	0	0	0	1	FALSE
2006	7	DOUROULA	33.3	23.2	27.5	152	301.11	294.77	2006-07-19	2	1	18	NA	E5	0	0	0	0	1	FALSE
2006	7	DOUROULA	33.3	23.2	27.5	152	301.11	294.77	2006-07-19	2	1	NA	NA	E7	0	1	0	1	1	TRUE
2006	7	DOUROULA	33.3	23.2	27.5	152	301.11	294.77	2006-07-20	2	2	44	NA	E5	0	0	0	0	1	FALSE
2006	7	DOUROULA	33.3	23.2	27.5	152	301.11	294.77	2006-07-20	2	2	54	NA	E9	0	0	0	0	1	FALSE
2006	7	DOUROULA	33.3	23.2	27.5	152	301.11	294.77	2006-07-19	2	2	32	NA	E5	0	0	0	0	1	FALSE
2006	7	KADOMBA	31.4	22	26.7	116	299.34	293.627	2006-07-11	1	2	18	NA	K1	0	0	0	0	1	FALSE
2006	7	KADOMBA	31.4	22	26.7	116	299.34	293.627	2006-07-11	1	2	28	NA	K4	0	0	0	0	1	FALSE
2006	7	KADOMBA	31.4	22	26.7	116	299.34	293.627	2006-07-11	1	2	44	NA	K1	0	0	0	0	1	FALSE
2006	7	KADOMBA	31.4	22	26.7	116	299.34	293.627	2006-07-11	1	1	NA	3	K2	0	0	0	0	1	FALSE
2006	7	KADOMBA	31.4	22	26.7	116	299.34	293.627	2006-07-12	1	1	NA	2	K1	0	0	0	0	1	FALSE
2006	7	KADOMBA	31.4	22	26.7	116	299.34	293.627	2006-07-12	1	2	58	NA	K1	0	0	0	0	1	FALSE
2006	7	KADOMBA	31.4	22	26.7	116	299.34	293.627	2006-07-12	1	1	NA	3	K10	0	0	0	0	1	FALSE
2006	7	KADOMBA	31.4	22	26.7	116	299.34	293.627	2006-07-11	1	2	28	NA	K5	0	0	0	0	1	FALSE
2006	7	KADOMBA	31.4	22	26.7	116	299.34	293.627	2006-07-12	1	1	NA	3	K3	0	0	0	0	1	FALSE
2006	7	KADOMBA	31.4	22	26.7	116	299.34	293.627	2006-07-12	1	2	NA	NA	K11	0	1	0	1	1	TRUE
2006	7	KADOMBA	31.4	22	26.7	116	299.34	293.627	2006-07-11	1	2	34	NA	K1	0	0	0	0	1	FALSE
2006	7	KADOMBA	31.4	22	26.7	116	299.34	293.627	2006-07-12	1	2	24	NA	K6	0	0	0	0	1	FALSE
2006	7	KADOMBA	31.4	22	26.7	116	299.34	293.627	2006-07-11	1	2	33	NA	K2	0	0	0	0	1	FALSE
2006	7	KADOMBA	31.4	22	26.7	116	299.34	293.627	2006-07-12	1	1	NA	3	K6	0	0	0	0	1	FALSE
2006	7	KADOMBA	31.4	22	26.7	116	299.34	293.627	2006-07-11	1	1	NA	4	K4	0	0	0	0	1	FALSE
2006	7	KADOMBA	31.4	22	26.7	116	299.34	293.627	2006-07-12	1	1	NA	2	K10	0	0	0	0	1	FALSE
2006	7	KADOMBA	31.4	22	26.7	116	299.34	293.627	2006-07-12	1	2	24	NA	K3	0	0	0	0	1	FALSE
2006	7	KADOMBA	31.4	22	26.7	116	299.34	293.627	2006-07-12	1	2	34	NA	K11	0	0	0	0	1	FALSE
2006	7	KADOMBA	31.4	22	26.7	116	299.34	293.627	2006-07-11	1	2	58	NA	K2	0	0	0	0	1	FALSE
2006	7	KADOMBA	31.4	22	26.7	116	299.34	293.627	2006-07-11	1	2	53	NA	K4	0	0	0	0	1	FALSE
2006	7	KADOMBA	31.4	22	26.7	116	299.34	293.627	2006-07-11	1	2	44	NA	K4	0	0	0	0	1	FALSE
2006	7	KADOMBA	31.4	22	26.7	116	299.34	293.627	2006-07-11	1	2	44	NA	K5	0	0	0	0	1	FALSE
2006	7	KADOMBA	31.4	22	26.7	116	299.34	293.627	2006-07-12	1	1	NA	1	K11	0	0	0	0	1	FALSE
2006	7	KADOMBA	31.4	22	26.7	116	299.34	293.627	2006-07-11	1	2	24	NA	K5	0	0	0	0	1	FALSE
2006	7	KADOMBA	31.4	22	26.7	116	299.34	293.627	2006-07-12	1	2	44	NA	K1	0	0	0	0	1	FALSE
2006	7	KADOMBA	31.4	22	26.7	116	299.34	293.627	2006-07-12	1	2	36	NA	K1	0	0	0	0	1	FALSE
2006	7	KADOMBA	31.4	22	26.7	116	299.34	293.627	2006-07-12	1	2	48	NA	K1	0	0	0	0	1	FALSE
2006	7	KADOMBA	31.4	22	26.7	116	299.34	293.627	2006-07-12	1	1	NA	2	K7	0	0	0	0	1	FALSE
2006	7	KADOMBA	31.4	22	26.7	116	299.34	293.627	2006-07-11	1	1	NA	2	K4	0	0	0	0	1	FALSE
2006	7	KADOMBA	31.4	22	26.7	116	299.34	293.627	2006-07-12	1	2	12	NA	K3	0	0	0	0	1	FALSE
2006	7	KADOMBA	31.4	22	26.7	116	299.34	293.627	2006-07-12	1	1	NA	4	K3	0	0	0	0	1	FALSE
2006	7	KADOMBA	31.4	22	26.7	116	299.34	293.627	2006-07-11	1	1	NA	3	K9	0	0	0	0	1	FALSE
2006	7	KADOMBA	31.4	22	26.7	116	299.34	293.627	2006-07-11	1	1	NA	2	K9	0	0	0	0	1	FALSE
2006	7	KADOMBA	31.4	22	26.7	116	299.34	293.627	2006-07-11	1	2	32	NA	K5	0	0	0	0	1	FALSE
2006	7	KADOMBA	31.4	22	26.7	116	299.34	293.627	2006-07-11	1	2	24	NA	K4	0	0	0	0	1	FALSE
2006	7	KADOMBA	31.4	22	26.7	116	299.34	293.627	2006-07-12	1	2	13	NA	K7	0	0	0	0	1	FALSE
2006	7	KADOMBA	31.4	22	26.7	116	299.34	293.627	2006-07-11	1	1	NA	3	K4	0	0	0	0	1	FALSE
2006	7	KADOMBA	31.4	22	26.7	116	299.34	293.627	2006-07-12	1	2	24	NA	K11	0	0	0	0	1	FALSE
2006	7	KADOMBA	31.4	22	26.7	116	299.34	293.627	2006-07-12	1	2	43	NA	K7	0	0	0	0	1	FALSE
2006	7	KADOMBA	31.4	22	26.7	116	299.34	293.627	2006-07-11	1	1	NA	2	K2	1	0	0	1	1	TRUE
2006	7	KADOMBA	31.4	22	26.7	116	299.34	293.627	2006-07-12	1	2	18	NA	K3	0	0	0	0	1	FALSE
2006	7	KADOMBA	31.4	22	26.7	116	299.34	293.627	2006-07-11	1	2	44	NA	K2	0	0	0	0	1	FALSE
2006	7	KADOMBA	31.4	22	26.7	116	299.34	293.627	2006-07-12	1	2	28	NA	K1	0	0	0	0	1	FALSE
2006	7	KADOMBA	31.4	22	26.7	116	299.34	293.627	2006-07-11	1	1	NA	4	K2	0	0	0	0	1	FALSE
2006	7	KADOMBA	31.4	22	26.7	116	299.34	293.627	2006-07-11	1	2	52	NA	K2	0	0	0	0	1	FALSE
2006	7	KADOMBA	31.4	22	26.7	116	299.34	293.627	2006-07-12	1	2	54	NA	K7	0	0	0	0	1	FALSE
2006	8	DOUROULA	31.5	22.4	26.2	216	297.54	295.91	2006-08-16	2	2	24	NA	E18	0	0	0	0	1	FALSE
2006	8	DOUROULA	31.5	22.4	26.2	216	297.54	295.91	2006-08-17	2	1	NA	3	E18	0	0	0	0	1	FALSE
2006	8	DOUROULA	31.5	22.4	26.2	216	297.54	295.91	2006-08-15	2	2	38	NA	E6	0	0	0	0	1	FALSE
2006	8	DOUROULA	31.5	22.4	26.2	216	297.54	295.91	2006-08-17	2	1	NA	2	E18	0	0	0	0	1	FALSE
2006	8	DOUROULA	31.5	22.4	26.2	216	297.54	295.91	2006-08-16	2	2	44	NA	E10	0	0	0	0	1	FALSE
2006	8	DOUROULA	31.5	22.4	26.2	216	297.54	295.91	2006-08-15	2	2	14	NA	E6	0	0	0	0	1	FALSE
2006	8	DOUROULA	31.5	22.4	26.2	216	297.54	295.91	2006-08-17	2	1	NA	2	E10	0	0	0	0	1	FALSE
2006	8	DOUROULA	31.5	22.4	26.2	216	297.54	295.91	2006-08-16	2	1	NA	2	E18	0	0	0	0	1	FALSE
2006	8	DOUROULA	31.5	22.4	26.2	216	297.54	295.91	2006-08-16	2	2	18	NA	E18	0	0	0	0	1	FALSE
2006	8	DOUROULA	31.5	22.4	26.2	216	297.54	295.91	2006-08-16	2	2	48	NA	E10	0	0	0	0	1	FALSE
2006	8	DOUROULA	31.5	22.4	26.2	216	297.54	295.91	2006-08-17	2	1	NA	2	E17	0	0	0	0	1	FALSE
2006	8	KADOMBA	30.5	21.5	26	250	297.881	294.464	2006-08-09	1	2	58	NA	K1	0	0	0	0	1	FALSE
2006	8	KADOMBA	30.5	21.5	26	250	297.881	294.464	2006-08-09	1	2	48	NA	K1	0	0	0	0	1	FALSE
2006	8	KADOMBA	30.5	21.5	26	250	297.881	294.464	2006-08-09	1	2	24	NA	K1	0	0	0	0	1	FALSE
2006	8	KADOMBA	30.5	21.5	26	250	297.881	294.464	2006-08-08	1	2	58	NA	K1	0	0	0	0	1	FALSE
2006	8	KADOMBA	30.5	21.5	26	250	297.881	294.464	2006-08-08	1	2	44	NA	K1	0	0	0	0	1	FALSE
2006	8	KADOMBA	30.5	21.5	26	250	297.881	294.464	2006-08-09	1	1	NA	2	K1	0	0	0	0	1	FALSE
2006	8	KADOMBA	30.5	21.5	26	250	297.881	294.464	2006-08-09	1	1	NA	2	K5	0	0	0	0	1	FALSE
2006	8	KADOMBA	30.5	21.5	26	250	297.881	294.464	2006-08-09	1	2	38	NA	K1	1	0	0	1	1	TRUE
2006	8	KADOMBA	30.5	21.5	26	250	297.881	294.464	2006-08-09	1	2	68	NA	K1	0	0	0	0	1	FALSE
2006	8	KADOMBA	30.5	21.5	26	250	297.881	294.464	2006-08-08	1	2	34	NA	K1	0	0	0	0	1	FALSE
2006	8	KADOMBA	30.5	21.5	26	250	297.881	294.464	2006-08-08	1	1	NA	1	K1	0	0	0	0	1	FALSE
2006	8	KADOMBA	30.5	21.5	26	250	297.881	294.464	2006-08-09	1	1	NA	1	K1	0	0	0	0	1	FALSE
2006	8	KADOMBA	30.5	21.5	26	250	297.881	294.464	2006-08-08	1	2	22	NA	K7	0	0	0	0	1	FALSE
2006	8	KADOMBA	30.5	21.5	26	250	297.881	294.464	2006-08-08	1	2	48	NA	K1	0	0	0	0	1	FALSE
2006	8	KADOMBA	30.5	21.5	26	250	297.881	294.464	2006-08-09	1	2	44	NA	K1	0	0	0	0	1	FALSE
2006	8	KADOMBA	30.5	21.5	26	250	297.881	294.464	2006-08-08	1	2	44	NA	K7	0	0	0	0	1	FALSE
2006	8	KADOMBA	30.5	21.5	26	250	297.881	294.464	2006-08-08	1	1	NA	2	K7	0	0	0	0	1	FALSE
2006	8	KADOMBA	30.5	21.5	26	250	297.881	294.464	2006-08-09	1	2	52	NA	K5	0	0	0	0	1	FALSE
2006	8	KADOMBA	30.5	21.5	26	250	297.881	294.464	2006-08-08	1	2	38	NA	K9	0	0	0	0	1	FALSE
2006	8	KADOMBA	30.5	21.5	26	250	297.881	294.464	2006-08-08	1	2	64	NA	K10	0	0	0	0	1	FALSE
2006	8	KADOMBA	30.5	21.5	26	250	297.881	294.464	2006-08-09	1	1	NA	2	K4	0	0	0	0	1	FALSE
2006	8	KADOMBA	30.5	21.5	26	250	297.881	294.464	2006-08-09	1	1	NA	3	K5	0	0	0	0	1	FALSE
2006	8	KADOMBA	30.5	21.5	26	250	297.881	294.464	2006-08-08	1	1	NA	2	K6	0	0	0	0	1	FALSE
2006	8	KADOMBA	30.5	21.5	26	250	297.881	294.464	2006-08-08	1	2	38	NA	K6	0	0	0	0	1	FALSE
2006	8	KADOMBA	30.5	21.5	26	250	297.881	294.464	2006-08-09	1	1	NA	4	K1	0	0	0	0	1	FALSE
2006	8	KADOMBA	30.5	21.5	26	250	297.881	294.464	2006-08-09	1	2	12	NA	K5	0	0	0	0	1	FALSE
2006	8	KADOMBA	30.5	21.5	26	250	297.881	294.464	2006-08-09	1	1	NA	3	K1	0	0	0	0	1	FALSE
2006	8	KADOMBA	30.5	21.5	26	250	297.881	294.464	2006-08-08	1	1	NA	4	K10	0	0	0	0	1	FALSE
2006	8	KADOMBA	30.5	21.5	26	250	297.881	294.464	2006-08-08	1	2	22	NA	K1	0	0	0	0	1	FALSE
2006	8	KADOMBA	30.5	21.5	26	250	297.881	294.464	2006-08-09	1	2	62	NA	K1	0	0	0	0	1	FALSE
2006	8	KADOMBA	30.5	21.5	26	250	297.881	294.464	2006-08-08	1	2	42	NA	K7	0	0	0	0	1	FALSE
2006	8	KADOMBA	30.5	21.5	26	250	297.881	294.464	2006-08-09	1	2	38	NA	K5	0	0	0	0	1	FALSE
2006	8	KADOMBA	30.5	21.5	26	250	297.881	294.464	2006-08-08	1	2	12	NA	K7	0	0	0	0	1	FALSE
2006	8	KADOMBA	30.5	21.5	26	250	297.881	294.464	2006-08-09	1	1	NA	1	K4	0	0	0	0	1	FALSE
2006	8	KADOMBA	30.5	21.5	26	250	297.881	294.464	2006-08-09	1	2	44	NA	K4	0	0	0	0	1	FALSE
2006	8	KADOMBA	30.5	21.5	26	250	297.881	294.464	2006-08-08	1	1	NA	3	K10	0	0	0	0	1	FALSE
2006	8	KADOMBA	30.5	21.5	26	250	297.881	294.464	2006-08-09	1	2	14	NA	K4	0	0	0	0	1	FALSE
2006	8	KADOMBA	30.5	21.5	26	250	297.881	294.464	2006-08-09	1	1	NA	3	K4	0	0	0	0	1	FALSE
2006	8	KADOMBA	30.5	21.5	26	250	297.881	294.464	2006-08-08	1	2	28	NA	K7	0	0	0	0	1	FALSE
2006	8	KADOMBA	30.5	21.5	26	250	297.881	294.464	2006-08-08	1	1	NA	3	K7	0	0	0	0	1	FALSE
2006	8	KADOMBA	30.5	21.5	26	250	297.881	294.464	2006-08-08	1	2	58	NA	K3	0	0	0	0	1	FALSE
2006	9	DOUROULA	32.7	22.2	26.6	224	298.86	296.71	2006-09-13	2	1	NA	3	E15	0	0	0	0	1	FALSE
2006	9	DOUROULA	32.7	22.2	26.6	224	298.86	296.71	2006-09-12	2	1	NA	1	E15	0	0	0	0	1	FALSE
2006	9	DOUROULA	32.7	22.2	26.6	224	298.86	296.71	2006-09-13	2	2	58	NA	E15	0	0	0	0	1	FALSE
2006	9	DOUROULA	32.7	22.2	26.6	224	298.86	296.71	2006-09-14	2	1	NA	2	E1	0	0	0	0	1	FALSE
2006	9	DOUROULA	32.7	22.2	26.6	224	298.86	296.71	2006-09-13	2	2	62	NA	E15	0	0	0	0	1	FALSE
2006	9	DOUROULA	32.7	22.2	26.6	224	298.86	296.71	2006-09-13	2	1	NA	4	E15	0	0	0	0	1	FALSE
2006	9	DOUROULA	32.7	22.2	26.6	224	298.86	296.71	2006-09-12	2	1	NA	3	E4	0	0	0	0	1	FALSE
2006	9	DOUROULA	32.7	22.2	26.6	224	298.86	296.71	2006-09-12	2	2	18	NA	E1	0	0	0	0	1	FALSE
2006	9	DOUROULA	32.7	22.2	26.6	224	298.86	296.71	2006-09-12	2	2	54	NA	E15	0	0	0	0	1	FALSE
2006	9	DOUROULA	32.7	22.2	26.6	224	298.86	296.71	2006-09-14	2	2	24	NA	E8	0	0	0	0	1	FALSE
2006	9	DOUROULA	32.7	22.2	26.6	224	298.86	296.71	2006-09-13	2	1	NA	3	E10	0	0	0	0	1	FALSE
2006	9	DOUROULA	32.7	22.2	26.6	224	298.86	296.71	2006-09-13	2	1	NA	3	E7	0	0	0	0	1	FALSE
2006	9	DOUROULA	32.7	22.2	26.6	224	298.86	296.71	2006-09-13	2	2	54	NA	E5	0	0	0	0	1	FALSE
2006	9	DOUROULA	32.7	22.2	26.6	224	298.86	296.71	2006-09-12	2	2	58	NA	E1	0	0	0	0	1	FALSE
2006	9	DOUROULA	32.7	22.2	26.6	224	298.86	296.71	2006-09-14	2	2	68	NA	E2	0	0	0	0	1	FALSE
2006	9	DOUROULA	32.7	22.2	26.6	224	298.86	296.71	2006-09-13	2	2	34	NA	E16	0	0	0	0	1	FALSE
2006	9	DOUROULA	32.7	22.2	26.6	224	298.86	296.71	2006-09-12	2	2	48	NA	E11	0	0	0	0	1	FALSE
2006	9	DOUROULA	32.7	22.2	26.6	224	298.86	296.71	2006-09-14	1	2	14	NA	E11	0	0	0	0	1	FALSE
2006	9	DOUROULA	32.7	22.2	26.6	224	298.86	296.71	2006-09-12	2	2	64	NA	E10	0	0	0	0	1	FALSE
2006	9	DOUROULA	32.7	22.2	26.6	224	298.86	296.71	2006-09-14	2	1	NA	2	E17	0	0	0	0	1	FALSE
2006	9	DOUROULA	32.7	22.2	26.6	224	298.86	296.71	2006-09-12	2	2	24	NA	E4	0	0	0	0	1	FALSE
2006	9	DOUROULA	32.7	22.2	26.6	224	298.86	296.71	2006-09-13	2	2	48	NA	E1	0	0	0	0	1	FALSE
2006	9	DOUROULA	32.7	22.2	26.6	224	298.86	296.71	2006-09-14	2	1	NA	1	E17	0	0	0	0	1	FALSE
2006	9	DOUROULA	32.7	22.2	26.6	224	298.86	296.71	2006-09-13	2	2	28	NA	E5	0	0	0	0	1	FALSE
2006	9	DOUROULA	32.7	22.2	26.6	224	298.86	296.71	2006-09-14	2	2	52	NA	E17	0	0	0	0	1	FALSE
2006	9	DOUROULA	32.7	22.2	26.6	224	298.86	296.71	2006-09-13	2	1	NA	2	E15	0	0	0	0	1	FALSE
2006	9	DOUROULA	32.7	22.2	26.6	224	298.86	296.71	2006-09-12	2	2	34	NA	E11	0	0	0	0	1	FALSE
2006	9	DOUROULA	32.7	22.2	26.6	224	298.86	296.71	2006-09-12	2	1	NA	3	E1	0	0	0	0	1	FALSE
2006	9	DOUROULA	32.7	22.2	26.6	224	298.86	296.71	2006-09-12	2	2	62	NA	E10	0	0	0	0	1	FALSE
2006	9	DOUROULA	32.7	22.2	26.6	224	298.86	296.71	2006-09-12	2	2	58	NA	E4	0	0	0	0	1	FALSE
2006	9	KADOMBA	30.7	21	25.9	270	297.934	295.791	2006-09-06	1	1	NA	2	K3	0	0	0	0	1	FALSE
2006	9	KADOMBA	30.7	21	25.9	270	297.934	295.791	2006-09-05	1	1	NA	3	K1	0	0	0	0	1	FALSE
2006	9	KADOMBA	30.7	21	25.9	270	297.934	295.791	2006-09-06	1	2	54	NA	K5	0	0	0	0	1	FALSE
2006	9	KADOMBA	30.7	21	25.9	270	297.934	295.791	2006-09-05	1	2	NA	NA	K1	1	0	0	1	1	TRUE
2006	9	KADOMBA	30.7	21	25.9	270	297.934	295.791	2006-09-06	1	1	NA	4	K3	1	0	0	1	1	TRUE
2006	9	KADOMBA	30.7	21	25.9	270	297.934	295.791	2006-09-05	1	2	24	NA	K3	0	0	0	0	1	FALSE
2006	9	KADOMBA	30.7	21	25.9	270	297.934	295.791	2006-09-05	1	2	24	NA	K1	0	0	0	0	1	FALSE
2006	9	KADOMBA	30.7	21	25.9	270	297.934	295.791	2006-09-06	1	2	74	NA	K5	0	0	0	0	1	FALSE
2006	9	KADOMBA	30.7	21	25.9	270	297.934	295.791	2006-09-06	1	1	NA	2	K4	0	0	0	0	1	FALSE
2006	9	KADOMBA	30.7	21	25.9	270	297.934	295.791	2006-09-05	1	1	NA	2	K1	0	0	0	0	1	FALSE
2006	9	KADOMBA	30.7	21	25.9	270	297.934	295.791	2006-09-06	1	2	48	NA	K2	0	0	0	0	1	FALSE
2006	9	KADOMBA	30.7	21	25.9	270	297.934	295.791	2006-09-06	1	1	NA	2	K5	0	0	0	0	1	FALSE
2006	9	KADOMBA	30.7	21	25.9	270	297.934	295.791	2006-09-06	1	1	NA	3	K3	0	0	0	0	1	FALSE
2006	9	KADOMBA	30.7	21	25.9	270	297.934	295.791	2006-09-06	1	1	NA	3	K5	0	0	0	0	1	FALSE
2006	9	KADOMBA	30.7	21	25.9	270	297.934	295.791	2006-09-05	1	2	28	NA	K3	0	0	0	0	1	FALSE
2006	9	KADOMBA	30.7	21	25.9	270	297.934	295.791	2006-09-06	1	2	48	NA	K5	0	0	0	0	1	FALSE
2006	9	KADOMBA	30.7	21	25.9	270	297.934	295.791	2006-09-06	1	2	28	NA	K5	0	0	0	0	1	FALSE
2006	9	KADOMBA	30.7	21	25.9	270	297.934	295.791	2006-09-05	1	2	18	NA	K1	0	0	0	0	1	FALSE
2006	9	KADOMBA	30.7	21	25.9	270	297.934	295.791	2006-09-05	1	1	NA	2	K4	0	0	0	0	1	FALSE
2006	9	KADOMBA	30.7	21	25.9	270	297.934	295.791	2006-09-05	1	1	NA	2	K2	0	0	0	0	1	FALSE
2006	9	KADOMBA	30.7	21	25.9	270	297.934	295.791	2006-09-06	1	2	38	NA	K5	0	0	0	0	1	FALSE
2006	9	KADOMBA	30.7	21	25.9	270	297.934	295.791	2006-09-06	1	1	NA	3	K4	0	0	0	0	1	FALSE
2006	9	KADOMBA	30.7	21	25.9	270	297.934	295.791	2006-09-05	1	1	NA	3	K3	1	0	0	1	1	TRUE
2006	9	KADOMBA	30.7	21	25.9	270	297.934	295.791	2006-09-06	1	1	NA	2	K2	0	0	0	0	1	FALSE
2006	9	KADOMBA	30.7	21	25.9	270	297.934	295.791	2006-09-05	1	1	NA	2	K3	0	0	0	0	1	FALSE
2006	9	KADOMBA	30.7	21	25.9	270	297.934	295.791	2006-09-06	1	2	44	NA	K3	0	0	0	0	1	FALSE
2006	9	KADOMBA	30.7	21	25.9	270	297.934	295.791	2006-09-06	1	2	13	NA	K3	0	0	0	0	1	FALSE
2006	9	KADOMBA	30.7	21	25.9	270	297.934	295.791	2006-09-05	1	2	34	NA	K2	0	0	0	0	1	FALSE
2006	9	KADOMBA	30.7	21	25.9	270	297.934	295.791	2006-09-05	1	2	38	NA	K2	0	0	0	0	1	FALSE
2006	9	KADOMBA	30.7	21	25.9	270	297.934	295.791	2006-09-05	1	2	34	NA	K3	0	0	0	0	1	FALSE
2006	9	KADOMBA	30.7	21	25.9	270	297.934	295.791	2006-09-05	1	2	44	NA	K3	0	0	0	0	1	FALSE
2006	9	KADOMBA	30.7	21	25.9	270	297.934	295.791	2006-09-05	1	2	18	NA	K6	0	0	0	0	1	FALSE
2006	9	KADOMBA	30.7	21	25.9	270	297.934	295.791	2006-09-05	1	1	NA	4	K1	0	0	0	0	1	FALSE
2006	9	KADOMBA	30.7	21	25.9	270	297.934	295.791	2006-09-06	1	1	NA	3	K10	0	0	0	0	1	FALSE
2006	9	KADOMBA	30.7	21	25.9	270	297.934	295.791	2006-09-06	1	2	23	NA	K5	0	0	0	0	1	FALSE
2006	9	KADOMBA	30.7	21	25.9	270	297.934	295.791	2006-09-05	1	1	NA	3	K4	0	0	0	0	1	FALSE
2006	9	KADOMBA	30.7	21	25.9	270	297.934	295.791	2006-09-05	1	1	NA	2	K6	0	0	0	0	1	FALSE
2006	9	KADOMBA	30.7	21	25.9	270	297.934	295.791	2006-09-05	1	1	NA	3	K1	1	0	0	1	1	TRUE
2006	9	KADOMBA	30.7	21	25.9	270	297.934	295.791	2006-09-05	1	2	18	NA	K3	0	0	0	0	1	FALSE
2006	9	KADOMBA	30.7	21	25.9	270	297.934	295.791	2006-09-05	1	2	14	NA	K3	0	0	0	0	1	FALSE
2006	9	KADOMBA	30.7	21	25.9	270	297.934	295.791	2006-09-06	1	2	24	NA	K3	0	0	0	0	1	FALSE
2006	9	KADOMBA	30.7	21	25.9	270	297.934	295.791	2006-09-06	1	2	18	NA	K5	0	0	0	0	1	FALSE
2006	9	KADOMBA	30.7	21	25.9	270	297.934	295.791	2006-09-06	1	2	24	NA	K5	0	0	0	0	1	FALSE
2006	9	KADOMBA	30.7	21	25.9	270	297.934	295.791	2006-09-06	1	2	62	NA	K3	0	0	0	0	1	FALSE
2006	9	KADOMBA	30.7	21	25.9	270	297.934	295.791	2006-09-06	1	1	NA	2	K10	0	0	0	0	1	FALSE
2006	9	KADOMBA	30.7	21	25.9	270	297.934	295.791	2006-09-06	1	2	44	NA	K5	0	0	0	0	1	FALSE
2006	9	KADOMBA	30.7	21	25.9	270	297.934	295.791	2006-09-05	1	2	54	NA	K3	0	0	0	0	1	FALSE
2006	9	KADOMBA	30.7	21	25.9	270	297.934	295.791	2006-09-06	1	1	NA	2	K6	0	1	0	1	1	TRUE
2006	9	KADOMBA	30.7	21	25.9	270	297.934	295.791	2006-09-06	1	2	64	NA	K3	0	0	0	0	1	FALSE
2006	9	KADOMBA	30.7	21	25.9	270	297.934	295.791	2006-09-06	1	2	32	NA	K3	0	0	0	0	1	FALSE
2007	1	DOUROULA	33.4	17.1	25.2	0	307.69	288.9	2007-01-30	2	2	NA	NA	E2	0	1	0	1	1	TRUE
2007	1	DOUROULA	33.4	17.1	25.2	0	307.69	288.9	2007-01-05	2	2	24	NA	E2	0	0	0	0	1	FALSE
2007	1	DOUROULA	33.4	17.1	25.2	0	307.69	288.9	2007-01-31	2	1	NA	4	E16	0	0	0	0	1	FALSE
2007	1	DOUROULA	33.4	17.1	25.2	0	307.69	288.9	2007-01-31	2	1	NA	3	E15	0	0	0	0	1	FALSE
2007	1	DOUROULA	33.4	17.1	25.2	0	307.69	288.9	2007-01-04	2	2	54	NA	E13	0	0	0	0	1	FALSE
2007	1	DOUROULA	33.4	17.1	25.2	0	307.69	288.9	2007-01-05	2	2	18	NA	E13	0	0	0	0	1	FALSE
2007	1	DOUROULA	33.4	17.1	25.2	0	307.69	288.9	2007-01-31	2	2	68	NA	E16	0	0	0	0	1	FALSE
2007	1	DOUROULA	33.4	17.1	25.2	0	307.69	288.9	2007-01-30	1	1	NA	4	E13	0	0	0	0	1	FALSE
2007	1	DOUROULA	33.4	17.1	25.2	0	307.69	288.9	2007-01-30	2	1	NA	NA	E13	0	1	0	1	1	TRUE
2007	1	DOUROULA	33.4	17.1	25.2	0	307.69	288.9	2007-01-30	2	1	NA	NA	E2	0	1	0	1	1	TRUE
2007	1	DOUROULA	33.4	17.1	25.2	0	307.69	288.9	2007-01-31	2	2	18	NA	E11	0	0	0	0	1	FALSE
2007	1	DOUROULA	33.4	17.1	25.2	0	307.69	288.9	2007-01-04	2	2	34	NA	E13	0	0	0	0	1	FALSE
2007	1	DOUROULA	33.4	17.1	25.2	0	307.69	288.9	2007-01-30	1	1	NA	3	E18	0	0	0	0	1	FALSE
2007	1	DOUROULA	33.4	17.1	25.2	0	307.69	288.9	2007-01-03	2	1	NA	2	E16	0	0	0	0	1	FALSE
2007	1	DOUROULA	33.4	17.1	25.2	0	307.69	288.9	2007-01-31	1	2	62	NA	E18	0	0	0	0	1	FALSE
2007	1	DOUROULA	33.4	17.1	25.2	0	307.69	288.9	2007-01-31	2	2	58	NA	E2	0	0	0	0	1	FALSE
2007	1	DOUROULA	33.4	17.1	25.2	0	307.69	288.9	2007-01-03	1	1	NA	4	E18	0	0	0	0	1	FALSE
2007	1	DOUROULA	33.4	17.1	25.2	0	307.69	288.9	2007-01-31	1	2	58	NA	E18	0	0	0	0	1	FALSE
2007	1	DOUROULA	33.4	17.1	25.2	0	307.69	288.9	2007-01-03	1	2	48	NA	E13	0	0	0	0	1	FALSE
2007	1	DOUROULA	33.4	17.1	25.2	0	307.69	288.9	2007-01-04	2	1	NA	2	E13	0	0	0	0	1	FALSE
2007	1	DOUROULA	33.4	17.1	25.2	0	307.69	288.9	2007-01-31	1	1	NA	4	E18	0	0	0	0	1	FALSE
2007	1	DOUROULA	33.4	17.1	25.2	0	307.69	288.9	2007-01-30	1	2	12	NA	E18	0	0	0	0	1	FALSE
2007	1	DOUROULA	33.4	17.1	25.2	0	307.69	288.9	2007-01-05	2	1	NA	2	E13	0	0	0	0	1	FALSE
2007	1	DOUROULA	33.4	17.1	25.2	0	307.69	288.9	2007-01-05	2	1	NA	3	E13	0	0	0	0	1	FALSE
2007	1	DOUROULA	33.4	17.1	25.2	0	307.69	288.9	2007-01-03	2	2	34	NA	E11	0	0	0	0	1	FALSE
2007	1	DOUROULA	33.4	17.1	25.2	0	307.69	288.9	2007-01-31	2	2	8	NA	E18	0	0	0	0	1	FALSE
2007	1	DOUROULA	33.4	17.1	25.2	0	307.69	288.9	2007-01-05	2	2	NA	NA	E13	0	1	0	1	1	TRUE
2007	1	DOUROULA	33.4	17.1	25.2	0	307.69	288.9	2007-01-03	2	2	44	NA	E1	0	0	0	0	1	FALSE
2007	1	DOUROULA	33.4	17.1	25.2	0	307.69	288.9	2007-01-31	2	1	NA	4	E11	0	1	0	1	1	TRUE
2007	1	DOUROULA	33.4	17.1	25.2	0	307.69	288.9	2007-01-30	2	2	NA	NA	E10	0	1	0	1	1	TRUE
2007	1	DOUROULA	33.4	17.1	25.2	0	307.69	288.9	2007-01-03	2	2	34	NA	E13	0	0	0	0	1	FALSE
2007	1	DOUROULA	33.4	17.1	25.2	0	307.69	288.9	2007-01-31	2	2	52	NA	E18	0	0	0	0	1	FALSE
2007	1	DOUROULA	33.4	17.1	25.2	0	307.69	288.9	2007-01-03	2	2	58	NA	E13	0	0	0	0	1	FALSE
2007	1	DOUROULA	33.4	17.1	25.2	0	307.69	288.9	2007-01-03	2	2	52	NA	E13	0	0	0	0	1	FALSE
2007	1	DOUROULA	33.4	17.1	25.2	0	307.69	288.9	2007-01-31	2	1	NA	3	E18	0	0	0	0	1	FALSE
2007	1	DOUROULA	33.4	17.1	25.2	0	307.69	288.9	2007-01-30	2	2	64	NA	E8	0	0	0	0	1	FALSE
2007	1	DOUROULA	33.4	17.1	25.2	0	307.69	288.9	2007-01-04	1	1	NA	2	E13	0	0	0	0	1	FALSE
2007	1	DOUROULA	33.4	17.1	25.2	0	307.69	288.9	2007-01-30	1	2	24	NA	E18	0	0	0	0	1	FALSE
2007	1	DOUROULA	33.4	17.1	25.2	0	307.69	288.9	2007-01-30	2	1	NA	NA	E10	0	1	0	1	1	TRUE
2007	1	DOUROULA	33.4	17.1	25.2	0	307.69	288.9	2007-01-31	2	2	64	NA	E9	0	0	0	0	1	FALSE
2007	1	DOUROULA	33.4	17.1	25.2	0	307.69	288.9	2007-01-05	2	2	58	NA	E5	0	0	0	0	1	FALSE
2007	1	DOUROULA	33.4	17.1	25.2	0	307.69	288.9	2007-01-31	2	2	78	NA	E5	0	0	0	0	1	FALSE
2007	1	DOUROULA	33.4	17.1	25.2	0	307.69	288.9	2007-01-31	2	1	NA	5	E13	0	0	0	0	1	FALSE
2007	1	DOUROULA	33.4	17.1	25.2	0	307.69	288.9	2007-01-03	1	2	62	NA	E13	0	0	0	0	1	FALSE
2007	1	DOUROULA	33.4	17.1	25.2	0	307.69	288.9	2007-01-30	1	2	NA	NA	E16	0	1	0	1	1	TRUE
2007	1	DOUROULA	33.4	17.1	25.2	0	307.69	288.9	2007-01-31	1	2	24	NA	E7	0	0	0	0	1	FALSE
2007	1	DOUROULA	33.4	17.1	25.2	0	307.69	288.9	2007-01-30	1	2	54	NA	E18	0	0	0	0	1	FALSE
2007	1	DOUROULA	33.4	17.1	25.2	0	307.69	288.9	2007-01-03	2	2	64	NA	E13	0	0	0	0	1	FALSE
2007	1	DOUROULA	33.4	17.1	25.2	0	307.69	288.9	2007-01-31	2	2	24	NA	E15	0	0	0	0	1	FALSE
2007	1	DOUROULA	33.4	17.1	25.2	0	307.69	288.9	2007-01-03	2	2	14	NA	E9	0	0	0	0	1	FALSE
2007	1	DOUROULA	33.4	17.1	25.2	0	307.69	288.9	2007-01-31	2	2	38	NA	E9	0	0	0	0	1	FALSE
2007	1	DOUROULA	33.4	17.1	25.2	0	307.69	288.9	2007-01-04	2	1	NA	3	E13	0	0	0	0	1	FALSE
2007	1	DOUROULA	33.4	17.1	25.2	0	307.69	288.9	2007-01-03	2	1	NA	2	E13	0	0	0	0	1	FALSE
2007	1	DOUROULA	33.4	17.1	25.2	0	307.69	288.9	2007-01-31	2	1	NA	3	E19	0	0	0	0	1	FALSE
2007	1	DOUROULA	33.4	17.1	25.2	0	307.69	288.9	2007-01-05	2	2	44	NA	E7	0	0	0	0	1	FALSE
2007	1	DOUROULA	33.4	17.1	25.2	0	307.69	288.9	2007-01-04	2	1	NA	2	E4	0	0	0	0	1	FALSE
2007	1	DOUROULA	33.4	17.1	25.2	0	307.69	288.9	2007-01-04	1	2	14	NA	E13	0	0	0	0	1	FALSE
2007	1	DOUROULA	33.4	17.1	25.2	0	307.69	288.9	2007-01-04	2	2	52	NA	E13	0	0	0	0	1	FALSE
2007	1	DOUROULA	33.4	17.1	25.2	0	307.69	288.9	2007-01-31	2	2	14	NA	E11	0	0	0	0	1	FALSE
2007	1	DOUROULA	33.4	17.1	25.2	0	307.69	288.9	2007-01-04	2	2	14	NA	E13	0	0	0	0	1	FALSE
2007	1	DOUROULA	33.4	17.1	25.2	0	307.69	288.9	2007-01-31	2	1	NA	4	E18	0	0	0	0	1	FALSE
2007	1	DOUROULA	33.4	17.1	25.2	0	307.69	288.9	2007-01-03	2	2	14	NA	E13	0	0	0	0	1	FALSE
2007	1	DOUROULA	33.4	17.1	25.2	0	307.69	288.9	2007-01-03	2	2	44	NA	E13	0	0	0	0	1	FALSE
2007	1	DOUROULA	33.4	17.1	25.2	0	307.69	288.9	2007-01-03	2	2	34	NA	E4	0	0	0	0	1	FALSE
2007	1	DOUROULA	33.4	17.1	25.2	0	307.69	288.9	2007-01-03	2	2	44	NA	E15	0	0	0	0	1	FALSE
2007	1	DOUROULA	33.4	17.1	25.2	0	307.69	288.9	2007-01-04	2	2	42	NA	E4	0	0	0	0	1	FALSE
2007	1	DOUROULA	33.4	17.1	25.2	0	307.69	288.9	2007-01-30	1	2	18	NA	E10	0	0	0	0	1	FALSE
2007	1	DOUROULA	33.4	17.1	25.2	0	307.69	288.9	2007-01-03	2	1	NA	3	E13	0	0	0	0	1	FALSE
2007	1	DOUROULA	33.4	17.1	25.2	0	307.69	288.9	2007-01-31	1	1	NA	6	E20	0	0	0	0	1	FALSE
2007	1	DOUROULA	33.4	17.1	25.2	0	307.69	288.9	2007-01-03	1	1	NA	3	E15	0	0	0	0	1	FALSE
2007	1	DOUROULA	33.4	17.1	25.2	0	307.69	288.9	2007-01-03	2	1	NA	3	E16	0	0	0	0	1	FALSE
2007	1	DOUROULA	33.4	17.1	25.2	0	307.69	288.9	2007-01-31	2	2	28	NA	E15	0	0	0	0	1	FALSE
2007	1	DOUROULA	33.4	17.1	25.2	0	307.69	288.9	2007-01-31	2	2	74	NA	E18	0	0	0	0	1	FALSE
2007	1	DOUROULA	33.4	17.1	25.2	0	307.69	288.9	2007-01-30	2	1	NA	5	E10	0	0	0	0	1	FALSE
2007	1	DOUROULA	33.4	17.1	25.2	0	307.69	288.9	2007-01-03	2	1	NA	2	E17	0	0	0	0	1	FALSE
2007	1	DOUROULA	33.4	17.1	25.2	0	307.69	288.9	2007-01-03	1	2	42	NA	E12	0	0	0	0	1	FALSE
2007	1	DOUROULA	33.4	17.1	25.2	0	307.69	288.9	2007-01-03	1	1	NA	3	E13	0	0	0	0	1	FALSE
2007	1	DOUROULA	33.4	17.1	25.2	0	307.69	288.9	2007-01-04	1	2	34	NA	E13	0	0	0	0	1	FALSE
2007	1	DOUROULA	33.4	17.1	25.2	0	307.69	288.9	2007-01-31	2	1	NA	5	E14	0	0	0	0	1	FALSE
2007	1	DOUROULA	33.4	17.1	25.2	0	307.69	288.9	2007-01-05	2	2	48	NA	E20	0	0	0	0	1	FALSE
2007	1	DOUROULA	33.4	17.1	25.2	0	307.69	288.9	2007-01-04	2	1	NA	4	E13	0	0	0	0	1	FALSE
2007	1	DOUROULA	33.4	17.1	25.2	0	307.69	288.9	2007-01-31	2	2	18	NA	E12	0	0	0	0	1	FALSE
2007	1	DOUROULA	33.4	17.1	25.2	0	307.69	288.9	2007-01-31	2	2	64	NA	E20	0	0	0	0	1	FALSE
2007	1	DOUROULA	33.4	17.1	25.2	0	307.69	288.9	2007-01-04	2	2	34	NA	E4	0	0	0	0	1	FALSE
2007	1	DOUROULA	33.4	17.1	25.2	0	307.69	288.9	2007-01-31	2	2	44	NA	E12	0	0	0	0	1	FALSE
2007	1	DOUROULA	33.4	17.1	25.2	0	307.69	288.9	2007-01-03	2	2	32	NA	E4	0	0	0	0	1	FALSE
2007	1	DOUROULA	33.4	17.1	25.2	0	307.69	288.9	2007-01-04	1	2	32	NA	E4	0	0	0	0	1	FALSE
2007	1	DOUROULA	33.4	17.1	25.2	0	307.69	288.9	2007-01-05	2	2	44	NA	E20	0	0	0	0	1	FALSE
2007	1	KADOMBA	32.3	18.8	25.6	0	308.465	289.84	2007-01-23	1	2	24	NA	K2	0	0	0	0	1	FALSE
2007	1	KADOMBA	32.3	18.8	25.6	0	308.465	289.84	2007-01-23	1	2	34	NA	K2	0	0	0	0	1	FALSE
2007	1	KADOMBA	32.3	18.8	25.6	0	308.465	289.84	2007-01-23	1	2	53	NA	K1	0	0	0	0	1	FALSE
2007	1	KADOMBA	32.3	18.8	25.6	0	308.465	289.84	2007-01-23	1	2	48	NA	K6	0	0	0	0	1	FALSE
2007	1	KADOMBA	32.3	18.8	25.6	0	308.465	289.84	2007-01-24	1	1	NA	3	K3	0	0	0	0	1	FALSE
2007	1	KADOMBA	32.3	18.8	25.6	0	308.465	289.84	2007-01-23	1	1	NA	3	K5	0	0	0	0	1	FALSE
2007	1	KADOMBA	32.3	18.8	25.6	0	308.465	289.84	2007-01-23	1	2	34	NA	K1	0	0	0	0	1	FALSE
2007	1	KADOMBA	32.3	18.8	25.6	0	308.465	289.84	2007-01-23	1	2	14	NA	K7	0	0	0	0	1	FALSE
2007	1	KADOMBA	32.3	18.8	25.6	0	308.465	289.84	2007-01-23	1	2	32	NA	K2	0	0	0	0	1	FALSE
2007	1	KADOMBA	32.3	18.8	25.6	0	308.465	289.84	2007-01-23	1	2	24	NA	K1	0	0	0	0	1	FALSE
2007	1	KADOMBA	32.3	18.8	25.6	0	308.465	289.84	2007-01-23	1	1	NA	4	K6	0	0	0	0	1	FALSE
2007	1	KADOMBA	32.3	18.8	25.6	0	308.465	289.84	2007-01-24	1	1	NA	2	K3	0	0	0	0	1	FALSE
2007	1	KADOMBA	32.3	18.8	25.6	0	308.465	289.84	2007-01-23	1	2	42	NA	K2	0	0	0	0	1	FALSE
2007	1	KADOMBA	32.3	18.8	25.6	0	308.465	289.84	2007-01-23	1	1	NA	2	K10	0	0	0	0	1	FALSE
2007	1	KADOMBA	32.3	18.8	25.6	0	308.465	289.84	2007-01-23	1	1	NA	3	K7	0	0	0	0	1	FALSE
2007	1	KADOMBA	32.3	18.8	25.6	0	308.465	289.84	2007-01-24	1	2	18	NA	K13	0	0	0	0	1	FALSE
2007	1	KADOMBA	32.3	18.8	25.6	0	308.465	289.84	2007-01-23	1	2	48	NA	K1	0	0	0	0	1	FALSE
2007	1	KADOMBA	32.3	18.8	25.6	0	308.465	289.84	2007-01-23	1	2	54	NA	K1	0	0	0	0	1	FALSE
2007	1	KADOMBA	32.3	18.8	25.6	0	308.465	289.84	2007-01-23	1	1	NA	2	K7	0	0	0	0	1	FALSE
2007	1	KADOMBA	32.3	18.8	25.6	0	308.465	289.84	2007-01-23	1	2	38	NA	K6	0	0	0	0	1	FALSE
2007	1	KADOMBA	32.3	18.8	25.6	0	308.465	289.84	2007-01-23	1	2	34	NA	K6	0	0	0	0	1	FALSE
2007	1	KADOMBA	32.3	18.8	25.6	0	308.465	289.84	2007-01-24	1	2	58	NA	K13	0	0	0	0	1	FALSE
2007	1	KADOMBA	32.3	18.8	25.6	0	308.465	289.84	2007-01-23	1	1	NA	2	K5	0	0	0	0	1	FALSE
2007	1	KADOMBA	32.3	18.8	25.6	0	308.465	289.84	2007-01-24	1	2	38	NA	K3	0	0	0	0	1	FALSE
2007	1	KADOMBA	32.3	18.8	25.6	0	308.465	289.84	2007-01-23	1	2	58	NA	K6	0	0	0	0	1	FALSE
2007	1	KADOMBA	32.3	18.8	25.6	0	308.465	289.84	2007-01-24	1	2	64	NA	K3	0	0	0	0	1	FALSE
2007	1	KADOMBA	32.3	18.8	25.6	0	308.465	289.84	2007-01-23	1	2	44	NA	K6	0	0	0	0	1	FALSE
2007	1	KADOMBA	32.3	18.8	25.6	0	308.465	289.84	2007-01-23	1	1	NA	4	K10	0	0	0	0	1	FALSE
2007	1	KADOMBA	32.3	18.8	25.6	0	308.465	289.84	2007-01-23	1	1	NA	3	K6	0	0	0	0	1	FALSE
2007	1	KADOMBA	32.3	18.8	25.6	0	308.465	289.84	2007-01-24	1	1	NA	3	K8	0	0	0	0	1	FALSE
2007	1	KADOMBA	32.3	18.8	25.6	0	308.465	289.84	2007-01-24	1	2	38	NA	K13	0	0	0	0	1	FALSE
2007	1	KADOMBA	32.3	18.8	25.6	0	308.465	289.84	2007-01-24	1	2	34	NA	K13	0	0	0	0	1	FALSE
2007	1	KADOMBA	32.3	18.8	25.6	0	308.465	289.84	2007-01-23	1	2	24	NA	K6	0	0	0	0	1	FALSE
2007	1	KADOMBA	32.3	18.8	25.6	0	308.465	289.84	2007-01-23	1	2	14	NA	K1	0	0	0	0	1	FALSE
2007	1	KADOMBA	32.3	18.8	25.6	0	308.465	289.84	2007-01-23	1	2	54	NA	K2	0	0	0	0	1	FALSE
2007	1	KADOMBA	32.3	18.8	25.6	0	308.465	289.84	2007-01-23	1	2	24	NA	K7	0	0	0	0	1	FALSE
2007	1	KADOMBA	32.3	18.8	25.6	0	308.465	289.84	2007-01-23	1	1	NA	3	K2	0	0	0	0	1	FALSE
2007	1	KADOMBA	32.3	18.8	25.6	0	308.465	289.84	2007-01-23	1	1	NA	4	K4	0	0	0	0	1	FALSE
2007	1	KADOMBA	32.3	18.8	25.6	0	308.465	289.84	2007-01-23	1	1	NA	2	K6	0	0	0	0	1	FALSE
2007	1	KADOMBA	32.3	18.8	25.6	0	308.465	289.84	2007-01-24	1	2	18	NA	K8	0	0	0	0	1	FALSE
2007	1	KADOMBA	32.3	18.8	25.6	0	308.465	289.84	2007-01-24	1	1	NA	2	K13	0	0	0	0	1	FALSE
2007	1	KADOMBA	32.3	18.8	25.6	0	308.465	289.84	2007-01-23	1	1	NA	3	K12	0	0	0	0	1	FALSE
2007	1	KADOMBA	32.3	18.8	25.6	0	308.465	289.84	2007-01-23	1	2	18	NA	K6	0	0	0	0	1	FALSE
2007	1	KADOMBA	32.3	18.8	25.6	0	308.465	289.84	2007-01-23	1	1	NA	4	K12	0	0	0	0	1	FALSE
2007	1	KADOMBA	32.3	18.8	25.6	0	308.465	289.84	2007-01-23	1	1	NA	2	K4	0	0	0	0	1	FALSE
2007	1	KADOMBA	32.3	18.8	25.6	0	308.465	289.84	2007-01-23	1	1	NA	2	K12	0	0	0	0	1	FALSE
2007	2	DOUROULA	37.5	19.7	28.6	0	310.19	290.14	2007-02-28	2	2	32	NA	E15	0	0	0	0	1	FALSE
2007	2	DOUROULA	37.5	19.7	28.6	0	310.19	290.14	2007-02-28	2	2	14	NA	E15	0	0	0	0	1	FALSE
2007	2	DOUROULA	37.5	19.7	28.6	0	310.19	290.14	2007-02-27	1	2	34	NA	E16	0	0	0	0	1	FALSE
2007	2	DOUROULA	37.5	19.7	28.6	0	310.19	290.14	2007-02-01	2	1	NA	2	E16	0	1	0	1	1	TRUE
2007	2	DOUROULA	37.5	19.7	28.6	0	310.19	290.14	2007-02-28	2	2	18	NA	E15	0	0	0	0	1	FALSE
2007	2	DOUROULA	37.5	19.7	28.6	0	310.19	290.14	2007-02-28	2	2	10	NA	E16	0	0	0	0	1	FALSE
2007	2	DOUROULA	37.5	19.7	28.6	0	310.19	290.14	2007-02-01	2	1	NA	5	E5	0	0	0	0	1	FALSE
2007	2	DOUROULA	37.5	19.7	28.6	0	310.19	290.14	2007-02-27	2	2	24	NA	E8	0	0	0	0	1	FALSE
2007	2	DOUROULA	37.5	19.7	28.6	0	310.19	290.14	2007-02-28	2	2	64	NA	E4	0	0	0	0	1	FALSE
2007	2	DOUROULA	37.5	19.7	28.6	0	310.19	290.14	2007-02-01	2	1	NA	5	E4	0	1	0	1	1	TRUE
2007	2	DOUROULA	37.5	19.7	28.6	0	310.19	290.14	2007-02-28	2	2	24	NA	E15	0	0	0	0	1	FALSE
2007	2	DOUROULA	37.5	19.7	28.6	0	310.19	290.14	2007-02-01	2	2	18	NA	E16	0	0	0	0	1	FALSE
2007	2	DOUROULA	37.5	19.7	28.6	0	310.19	290.14	2007-02-27	2	1	NA	3	E13	1	0	0	1	1	TRUE
2007	2	DOUROULA	37.5	19.7	28.6	0	310.19	290.14	2007-02-01	1	1	NA	4	E18	0	0	0	0	1	FALSE
2007	2	DOUROULA	37.5	19.7	28.6	0	310.19	290.14	2007-02-01	2	1	NA	NA	E3	0	0	0	0	1	FALSE
2007	2	DOUROULA	37.5	19.7	28.6	0	310.19	290.14	2007-02-28	2	2	58	NA	E19	0	0	0	0	1	FALSE
2007	2	DOUROULA	37.5	19.7	28.6	0	310.19	290.14	2007-02-01	2	1	NA	3	E4	0	1	0	1	1	TRUE
2007	2	DOUROULA	37.5	19.7	28.6	0	310.19	290.14	2007-02-01	2	1	NA	1	E19	0	0	0	0	1	FALSE
2007	2	DOUROULA	37.5	19.7	28.6	0	310.19	290.14	2007-02-01	2	1	NA	2	E4	0	0	0	0	1	FALSE
2007	2	DOUROULA	37.5	19.7	28.6	0	310.19	290.14	2007-02-28	2	2	14	NA	E6	0	0	0	0	1	FALSE
2007	2	DOUROULA	37.5	19.7	28.6	0	310.19	290.14	2007-02-01	2	1	NA	2	E15	0	1	0	1	1	TRUE
2007	2	DOUROULA	37.5	19.7	28.6	0	310.19	290.14	2007-02-27	2	2	48	NA	E11	0	0	0	0	1	FALSE
2007	2	DOUROULA	37.5	19.7	28.6	0	310.19	290.14	2007-02-01	2	2	24	NA	E10	0	0	0	0	1	FALSE
2007	2	DOUROULA	37.5	19.7	28.6	0	310.19	290.14	2007-02-01	2	2	34	NA	E10	0	0	0	0	1	FALSE
2007	2	DOUROULA	37.5	19.7	28.6	0	310.19	290.14	2007-02-27	2	1	NA	2	E1	0	0	0	0	1	FALSE
2007	2	DOUROULA	37.5	19.7	28.6	0	310.19	290.14	2007-02-01	2	1	NA	2	E5	0	1	0	1	1	TRUE
2007	2	DOUROULA	37.5	19.7	28.6	0	310.19	290.14	2007-02-28	2	2	54	NA	E7	0	0	0	0	1	FALSE
2007	2	DOUROULA	37.5	19.7	28.6	0	310.19	290.14	2007-02-28	2	1	NA	3	E20	0	0	0	0	1	FALSE
2007	2	DOUROULA	37.5	19.7	28.6	0	310.19	290.14	2007-02-27	2	1	NA	3	E18	0	0	0	0	1	FALSE
2007	2	DOUROULA	37.5	19.7	28.6	0	310.19	290.14	2007-02-27	1	2	64	NA	E8	0	0	0	0	1	FALSE
2007	2	DOUROULA	37.5	19.7	28.6	0	310.19	290.14	2007-02-01	1	2	38	NA	E15	0	0	0	0	1	FALSE
2007	2	DOUROULA	37.5	19.7	28.6	0	310.19	290.14	2007-02-28	2	2	28	NA	E10	0	0	0	0	1	FALSE
2007	2	DOUROULA	37.5	19.7	28.6	0	310.19	290.14	2007-02-27	2	2	44	NA	E18	0	0	0	0	1	FALSE
2007	2	DOUROULA	37.5	19.7	28.6	0	310.19	290.14	2007-02-28	2	1	NA	2	E19	0	0	0	0	1	FALSE
2007	2	DOUROULA	37.5	19.7	28.6	0	310.19	290.14	2007-02-01	2	1	NA	4	E18	0	0	0	0	1	FALSE
2007	2	DOUROULA	37.5	19.7	28.6	0	310.19	290.14	2007-02-28	2	1	NA	2	E20	0	0	0	0	1	FALSE
2007	2	DOUROULA	37.5	19.7	28.6	0	310.19	290.14	2007-02-01	1	2	NA	NA	E4	0	1	0	1	1	TRUE
2007	2	DOUROULA	37.5	19.7	28.6	0	310.19	290.14	2007-02-28	2	2	44	NA	E19	0	0	0	0	1	FALSE
2007	2	DOUROULA	37.5	19.7	28.6	0	310.19	290.14	2007-02-01	2	2	18	NA	E4	0	0	0	0	1	FALSE
2007	2	DOUROULA	37.5	19.7	28.6	0	310.19	290.14	2007-02-28	1	2	14	NA	E17	0	0	0	0	1	FALSE
2007	2	DOUROULA	37.5	19.7	28.6	0	310.19	290.14	2007-02-28	1	2	54	NA	E10	0	0	0	0	1	FALSE
2007	2	DOUROULA	37.5	19.7	28.6	0	310.19	290.14	2007-02-27	2	1	NA	3	E1	0	0	0	0	1	FALSE
2007	2	DOUROULA	37.5	19.7	28.6	0	310.19	290.14	2007-02-01	1	1	NA	5	E18	0	0	0	0	1	FALSE
2007	2	DOUROULA	37.5	19.7	28.6	0	310.19	290.14	2007-02-27	2	1	NA	2	E18	0	0	0	0	1	FALSE
2007	2	DOUROULA	37.5	19.7	28.6	0	310.19	290.14	2007-02-01	2	1	NA	2	E18	0	0	0	0	1	FALSE
2007	2	DOUROULA	37.5	19.7	28.6	0	310.19	290.14	2007-02-28	2	1	NA	3	E18	0	0	0	0	1	FALSE
2007	2	DOUROULA	37.5	19.7	28.6	0	310.19	290.14	2007-02-27	2	1	NA	2	E11	0	0	0	0	1	FALSE
2007	2	DOUROULA	37.5	19.7	28.6	0	310.19	290.14	2007-02-27	2	1	NA	2	E12	0	0	0	0	1	FALSE
2007	2	DOUROULA	37.5	19.7	28.6	0	310.19	290.14	2007-02-28	2	1	NA	2	E17	0	0	0	0	1	FALSE
2007	2	DOUROULA	37.5	19.7	28.6	0	310.19	290.14	2007-02-27	2	1	NA	2	E10	0	0	0	0	1	FALSE
2007	2	DOUROULA	37.5	19.7	28.6	0	310.19	290.14	2007-02-01	2	2	NA	NA	E4	0	1	0	1	1	TRUE
2007	2	DOUROULA	37.5	19.7	28.6	0	310.19	290.14	2007-02-01	1	2	NA	NA	E10	0	1	0	1	1	TRUE
2007	2	DOUROULA	37.5	19.7	28.6	0	310.19	290.14	2007-02-01	2	2	58	NA	E9	0	0	0	0	1	FALSE
2007	2	DOUROULA	37.5	19.7	28.6	0	310.19	290.14	2007-02-01	2	1	NA	1	E8	0	0	0	0	1	FALSE
2007	2	DOUROULA	37.5	19.7	28.6	0	310.19	290.14	2007-02-27	1	2	58	NA	E12	0	0	0	0	1	FALSE
2007	2	DOUROULA	37.5	19.7	28.6	0	310.19	290.14	2007-02-27	1	2	44	NA	E12	0	0	0	0	1	FALSE
2007	2	DOUROULA	37.5	19.7	28.6	0	310.19	290.14	2007-02-27	2	2	38	NA	E10	0	0	0	0	1	FALSE
2007	2	DOUROULA	37.5	19.7	28.6	0	310.19	290.14	2007-02-27	2	2	18	NA	E10	0	0	0	0	1	FALSE
2007	2	DOUROULA	37.5	19.7	28.6	0	310.19	290.14	2007-02-28	2	2	24	NA	E7	0	0	0	0	1	FALSE
2007	2	DOUROULA	37.5	19.7	28.6	0	310.19	290.14	2007-02-27	2	2	28	NA	E6	0	0	0	0	1	FALSE
2007	2	DOUROULA	37.5	19.7	28.6	0	310.19	290.14	2007-02-28	1	1	NA	3	E20	0	0	0	0	1	FALSE
2007	2	DOUROULA	37.5	19.7	28.6	0	310.19	290.14	2007-02-28	2	2	32	NA	E17	0	0	0	0	1	FALSE
2007	2	DOUROULA	37.5	19.7	28.6	0	310.19	290.14	2007-02-28	2	2	44	NA	E18	0	0	0	0	1	FALSE
2007	2	DOUROULA	37.5	19.7	28.6	0	310.19	290.14	2007-02-28	2	2	48	NA	E10	0	0	0	0	1	FALSE
2007	2	DOUROULA	37.5	19.7	28.6	0	310.19	290.14	2007-02-27	2	1	NA	3	E11	0	0	0	0	1	FALSE
2007	2	DOUROULA	37.5	19.7	28.6	0	310.19	290.14	2007-02-27	1	2	14	NA	E17	0	0	0	0	1	FALSE
2007	2	DOUROULA	37.5	19.7	28.6	0	310.19	290.14	2007-02-27	2	2	34	NA	E12	0	0	0	0	1	FALSE
2007	2	DOUROULA	37.5	19.7	28.6	0	310.19	290.14	2007-02-27	2	2	54	NA	E10	0	0	0	0	1	FALSE
2007	2	DOUROULA	37.5	19.7	28.6	0	310.19	290.14	2007-02-01	2	1	NA	3	E17	0	0	0	0	1	FALSE
2007	2	KADOMBA	36.4	21.7	29.1	0	311.481	291.375	2007-02-21	1	1	NA	3	K7	0	0	0	0	1	FALSE
2007	2	KADOMBA	36.4	21.7	29.1	0	311.481	291.375	2007-02-21	1	2	14	NA	K5	0	0	0	0	1	FALSE
2007	2	KADOMBA	36.4	21.7	29.1	0	311.481	291.375	2007-02-20	1	1	NA	4	K4	0	0	0	0	1	FALSE
2007	2	KADOMBA	36.4	21.7	29.1	0	311.481	291.375	2007-02-20	1	1	NA	3	K4	0	0	0	0	1	FALSE
2007	2	KADOMBA	36.4	21.7	29.1	0	311.481	291.375	2007-02-20	1	2	8	NA	K3	0	0	0	0	1	FALSE
2007	2	KADOMBA	36.4	21.7	29.1	0	311.481	291.375	2007-02-20	1	1	NA	4	K3	0	0	0	0	1	FALSE
2007	2	KADOMBA	36.4	21.7	29.1	0	311.481	291.375	2007-02-20	1	1	NA	1	K3	0	0	0	0	1	FALSE
2007	2	KADOMBA	36.4	21.7	29.1	0	311.481	291.375	2007-02-20	1	1	NA	2	K2	0	0	0	0	1	FALSE
2007	2	KADOMBA	36.4	21.7	29.1	0	311.481	291.375	2007-02-20	1	1	NA	6	K3	0	0	0	0	1	FALSE
2007	2	KADOMBA	36.4	21.7	29.1	0	311.481	291.375	2007-02-21	1	2	8	NA	K6	0	0	0	0	1	FALSE
2007	2	KADOMBA	36.4	21.7	29.1	0	311.481	291.375	2007-02-21	1	1	NA	2	K6	0	0	0	0	1	FALSE
2007	2	KADOMBA	36.4	21.7	29.1	0	311.481	291.375	2007-02-21	1	1	NA	6	K7	0	0	0	0	1	FALSE
2007	2	KADOMBA	36.4	21.7	29.1	0	311.481	291.375	2007-02-21	1	2	8	NA	K7	0	0	0	0	1	FALSE
2007	2	KADOMBA	36.4	21.7	29.1	0	311.481	291.375	2007-02-20	1	2	18	NA	K4	0	0	0	0	1	FALSE
2007	2	KADOMBA	36.4	21.7	29.1	0	311.481	291.375	2007-02-21	1	1	NA	4	K8	0	0	0	0	1	FALSE
2007	2	KADOMBA	36.4	21.7	29.1	0	311.481	291.375	2007-02-21	1	1	NA	NA	K8	0	1	0	1	1	TRUE
2007	2	KADOMBA	36.4	21.7	29.1	0	311.481	291.375	2007-02-20	1	2	NA	NA	K5	0	1	0	1	1	TRUE
2007	2	KADOMBA	36.4	21.7	29.1	0	311.481	291.375	2007-02-21	1	1	NA	5	K8	0	0	0	0	1	FALSE
2007	2	KADOMBA	36.4	21.7	29.1	0	311.481	291.375	2007-02-21	1	2	58	NA	K7	0	0	0	0	1	FALSE
2007	2	KADOMBA	36.4	21.7	29.1	0	311.481	291.375	2007-02-21	1	2	34	NA	K7	0	0	0	0	1	FALSE
2007	2	KADOMBA	36.4	21.7	29.1	0	311.481	291.375	2007-02-20	1	2	14	NA	K1	0	0	0	0	1	FALSE
2007	2	KADOMBA	36.4	21.7	29.1	0	311.481	291.375	2007-02-20	1	1	NA	4	K2	0	0	0	0	1	FALSE
2007	2	KADOMBA	36.4	21.7	29.1	0	311.481	291.375	2007-02-21	1	1	NA	4	K7	0	0	0	0	1	FALSE
2007	2	KADOMBA	36.4	21.7	29.1	0	311.481	291.375	2007-02-21	1	1	NA	5	K5	0	0	0	0	1	FALSE
2007	2	KADOMBA	36.4	21.7	29.1	0	311.481	291.375	2007-02-20	1	1	NA	5	K3	0	0	0	0	1	FALSE
2007	2	KADOMBA	36.4	21.7	29.1	0	311.481	291.375	2007-02-20	1	1	NA	3	K1	0	1	0	1	1	TRUE
2007	2	KADOMBA	36.4	21.7	29.1	0	311.481	291.375	2007-02-21	1	1	NA	4	K6	0	0	0	0	1	FALSE
2007	2	KADOMBA	36.4	21.7	29.1	0	311.481	291.375	2007-02-21	1	2	28	NA	K5	0	0	0	0	1	FALSE
2007	2	KADOMBA	36.4	21.7	29.1	0	311.481	291.375	2007-02-21	1	2	NA	NA	K5	0	1	0	1	1	TRUE
2007	2	KADOMBA	36.4	21.7	29.1	0	311.481	291.375	2007-02-20	1	2	5	NA	K4	0	0	0	0	1	FALSE
2007	2	KADOMBA	36.4	21.7	29.1	0	311.481	291.375	2007-02-21	1	2	NA	NA	K5	1	0	0	1	1	TRUE
2007	2	KADOMBA	36.4	21.7	29.1	0	311.481	291.375	2007-02-20	1	1	NA	3	K2	0	0	0	0	1	FALSE
2007	2	KADOMBA	36.4	21.7	29.1	0	311.481	291.375	2007-02-21	1	1	NA	3	K8	0	0	0	0	1	FALSE
2007	2	KADOMBA	36.4	21.7	29.1	0	311.481	291.375	2007-02-21	1	1	NA	1	K8	0	0	0	0	1	FALSE
2007	2	KADOMBA	36.4	21.7	29.1	0	311.481	291.375	2007-02-20	1	2	58	NA	K4	0	0	0	0	1	FALSE
2007	3	DOUROULA	39.7	24.6	32.2	3	312.31	293.19	2007-03-28	2	1	NA	2	E12	0	1	0	1	1	TRUE
2007	3	DOUROULA	39.7	24.6	32.2	3	312.31	293.19	2007-03-28	2	1	NA	NA	E12	0	0	0	0	1	FALSE
2007	3	DOUROULA	39.7	24.6	32.2	3	312.31	293.19	2007-03-28	1	2	NA	NA	E12	1	0	0	1	1	TRUE
2007	3	DOUROULA	39.7	24.6	32.2	3	312.31	293.19	2007-03-01	1	1	NA	3	E13	0	0	0	0	1	FALSE
2007	3	DOUROULA	39.7	24.6	32.2	3	312.31	293.19	2007-03-28	1	1	NA	2	E17	0	0	0	0	1	FALSE
2007	3	DOUROULA	39.7	24.6	32.2	3	312.31	293.19	2007-03-28	2	2	24	NA	E17	0	0	0	0	1	FALSE
2007	3	DOUROULA	39.7	24.6	32.2	3	312.31	293.19	2007-03-27	2	1	NA	2	E12	0	0	0	0	1	FALSE
2007	3	DOUROULA	39.7	24.6	32.2	3	312.31	293.19	2007-03-28	2	2	NA	NA	E12	0	1	0	1	1	TRUE
2007	3	DOUROULA	39.7	24.6	32.2	3	312.31	293.19	2007-03-29	2	1	NA	2	E4	0	1	0	1	1	TRUE
2007	3	DOUROULA	39.7	24.6	32.2	3	312.31	293.19	2007-03-29	2	2	NA	NA	E15	0	1	0	1	1	TRUE
2007	3	DOUROULA	39.7	24.6	32.2	3	312.31	293.19	2007-03-28	2	1	NA	4	E15	0	1	0	1	1	TRUE
2007	3	DOUROULA	39.7	24.6	32.2	3	312.31	293.19	2007-03-27	2	1	NA	2	E13	0	1	0	1	1	TRUE
2007	3	DOUROULA	39.7	24.6	32.2	3	312.31	293.19	2007-03-28	1	1	NA	3	E17	0	1	0	1	1	TRUE
2007	3	DOUROULA	39.7	24.6	32.2	3	312.31	293.19	2007-03-28	2	2	NA	NA	E13	0	1	0	1	1	TRUE
2007	3	DOUROULA	39.7	24.6	32.2	3	312.31	293.19	2007-03-28	2	2	24	NA	E12	0	0	0	0	1	FALSE
2007	3	DOUROULA	39.7	24.6	32.2	3	312.31	293.19	2007-03-27	2	1	NA	4	E15	0	0	0	0	1	FALSE
2007	3	DOUROULA	39.7	24.6	32.2	3	312.31	293.19	2007-03-28	2	1	NA	2	E16	0	0	0	0	1	FALSE
2007	3	DOUROULA	39.7	24.6	32.2	3	312.31	293.19	2007-03-28	2	1	NA	4	E12	0	0	0	0	1	FALSE
2007	3	DOUROULA	39.7	24.6	32.2	3	312.31	293.19	2007-03-28	2	1	NA	3	E15	0	1	0	1	1	TRUE
2007	3	DOUROULA	39.7	24.6	32.2	3	312.31	293.19	2007-03-01	2	1	NA	2	E5	0	0	0	0	1	FALSE
2007	3	DOUROULA	39.7	24.6	32.2	3	312.31	293.19	2007-03-28	2	2	72	NA	E13	0	0	0	0	1	FALSE
2007	3	DOUROULA	39.7	24.6	32.2	3	312.31	293.19	2007-03-29	2	2	NA	NA	E18	0	1	0	1	1	TRUE
2007	3	DOUROULA	39.7	24.6	32.2	3	312.31	293.19	2007-03-28	1	2	NA	NA	E8	0	0	0	0	1	FALSE
2007	3	DOUROULA	39.7	24.6	32.2	3	312.31	293.19	2007-03-28	2	1	NA	2	E20	0	1	0	1	1	TRUE
2007	3	DOUROULA	39.7	24.6	32.2	3	312.31	293.19	2007-03-28	2	1	NA	3	E17	0	0	0	0	1	FALSE
2007	3	DOUROULA	39.7	24.6	32.2	3	312.31	293.19	2007-03-27	1	2	NA	NA	E19	0	1	0	1	1	TRUE
2007	3	DOUROULA	39.7	24.6	32.2	3	312.31	293.19	2007-03-28	2	2	NA	NA	E19	0	1	0	1	1	TRUE
2007	3	DOUROULA	39.7	24.6	32.2	3	312.31	293.19	2007-03-29	1	1	NA	4	E19	0	1	0	1	1	FALSE
2007	3	DOUROULA	39.7	24.6	32.2	3	312.31	293.19	2007-03-01	2	1	NA	2	E16	0	0	0	0	1	FALSE
2007	3	DOUROULA	39.7	24.6	32.2	3	312.31	293.19	2007-03-28	2	1	NA	2	E5	0	1	0	1	1	TRUE
2007	3	DOUROULA	39.7	24.6	32.2	3	312.31	293.19	2007-03-28	1	2	44	NA	E13	0	0	0	0	1	FALSE
2007	3	DOUROULA	39.7	24.6	32.2	3	312.31	293.19	2007-03-29	2	1	NA	3	E12	0	0	0	0	1	FALSE
2007	3	DOUROULA	39.7	24.6	32.2	3	312.31	293.19	2007-03-27	2	1	NA	2	E18	0	0	0	0	1	FALSE
2007	3	DOUROULA	39.7	24.6	32.2	3	312.31	293.19	2007-03-29	1	2	68	NA	E12	0	0	0	0	1	FALSE
2007	3	DOUROULA	39.7	24.6	32.2	3	312.31	293.19	2007-03-01	1	1	NA	4	E12	0	0	0	0	1	FALSE
2007	3	DOUROULA	39.7	24.6	32.2	3	312.31	293.19	2007-03-28	2	2	NA	NA	E14	0	1	0	1	1	TRUE
2007	3	DOUROULA	39.7	24.6	32.2	3	312.31	293.19	2007-03-28	2	1	NA	2	E17	0	1	0	1	1	TRUE
2007	3	DOUROULA	39.7	24.6	32.2	3	312.31	293.19	2007-03-28	2	2	NA	NA	E6	0	1	0	1	1	TRUE
2007	3	DOUROULA	39.7	24.6	32.2	3	312.31	293.19	2007-03-27	1	1	NA	4	E20	0	0	0	0	1	FALSE
2007	3	DOUROULA	39.7	24.6	32.2	3	312.31	293.19	2007-03-27	1	2	NA	NA	E19	0	0	0	0	1	FALSE
2007	3	DOUROULA	39.7	24.6	32.2	3	312.31	293.19	2007-03-27	2	1	NA	3	E18	0	0	0	0	1	FALSE
2007	3	DOUROULA	39.7	24.6	32.2	3	312.31	293.19	2007-03-28	2	1	NA	2	E19	0	1	0	1	1	TRUE
2007	3	DOUROULA	39.7	24.6	32.2	3	312.31	293.19	2007-03-27	2	2	NA	NA	E18	0	1	0	1	1	TRUE
2007	3	DOUROULA	39.7	24.6	32.2	3	312.31	293.19	2007-03-29	2	2	44	NA	E12	0	0	0	0	1	FALSE
2007	3	DOUROULA	39.7	24.6	32.2	3	312.31	293.19	2007-03-28	1	1	NA	2	E17	0	1	0	1	1	TRUE
2007	3	DOUROULA	39.7	24.6	32.2	3	312.31	293.19	2007-03-01	2	1	NA	3	E7	0	0	0	0	1	FALSE
2007	3	DOUROULA	39.7	24.6	32.2	3	312.31	293.19	2007-03-27	2	2	NA	NA	E7	0	1	0	1	1	TRUE
2007	3	DOUROULA	39.7	24.6	32.2	3	312.31	293.19	2007-03-29	2	1	NA	3	E18	0	0	0	0	1	FALSE
2007	3	DOUROULA	39.7	24.6	32.2	3	312.31	293.19	2007-03-29	2	2	NA	NA	E14	0	1	0	1	1	TRUE
2007	3	DOUROULA	39.7	24.6	32.2	3	312.31	293.19	2007-03-28	2	2	NA	NA	E3	0	1	0	1	1	TRUE
2007	3	DOUROULA	39.7	24.6	32.2	3	312.31	293.19	2007-03-27	1	1	NA	3	E20	0	0	0	0	1	FALSE
2007	3	DOUROULA	39.7	24.6	32.2	3	312.31	293.19	2007-03-28	2	1	NA	3	E17	0	1	0	1	1	TRUE
2007	3	DOUROULA	39.7	24.6	32.2	3	312.31	293.19	2007-03-28	2	1	NA	3	E19	0	1	0	1	1	TRUE
2007	3	DOUROULA	39.7	24.6	32.2	3	312.31	293.19	2007-03-28	2	1	NA	2	E18	0	1	0	1	1	TRUE
2007	3	DOUROULA	39.7	24.6	32.2	3	312.31	293.19	2007-03-29	2	2	NA	NA	E11	0	1	0	1	1	TRUE
2007	3	DOUROULA	39.7	24.6	32.2	3	312.31	293.19	2007-03-28	2	2	54	NA	E18	0	0	0	0	1	FALSE
2007	3	DOUROULA	39.7	24.6	32.2	3	312.31	293.19	2007-03-29	2	1	NA	2	E18	0	0	0	0	1	FALSE
2007	3	DOUROULA	39.7	24.6	32.2	3	312.31	293.19	2007-03-01	2	1	NA	3	E12	0	0	0	0	1	FALSE
2007	3	DOUROULA	39.7	24.6	32.2	3	312.31	293.19	2007-03-29	2	1	NA	2	E10	0	0	0	0	1	FALSE
2007	3	DOUROULA	39.7	24.6	32.2	3	312.31	293.19	2007-03-01	2	1	NA	2	E20	0	0	0	0	1	FALSE
2007	3	DOUROULA	39.7	24.6	32.2	3	312.31	293.19	2007-03-28	2	1	NA	2	E6	0	0	0	0	1	FALSE
2007	3	DOUROULA	39.7	24.6	32.2	3	312.31	293.19	2007-03-27	2	1	NA	2	E10	0	1	0	1	1	TRUE
2007	3	DOUROULA	39.7	24.6	32.2	3	312.31	293.19	2007-03-29	2	2	NA	NA	E9	0	1	0	1	1	TRUE
2007	3	DOUROULA	39.7	24.6	32.2	3	312.31	293.19	2007-03-28	2	1	NA	2	E11	0	1	0	1	1	TRUE
2007	3	DOUROULA	39.7	24.6	32.2	3	312.31	293.19	2007-03-01	2	1	NA	3	E9	0	0	0	0	1	FALSE
2007	3	DOUROULA	39.7	24.6	32.2	3	312.31	293.19	2007-03-27	2	1	NA	2	E14	0	1	0	1	1	TRUE
2007	3	DOUROULA	39.7	24.6	32.2	3	312.31	293.19	2007-03-27	2	1	NA	2	E14	0	0	0	0	1	FALSE
2007	3	DOUROULA	39.7	24.6	32.2	3	312.31	293.19	2007-03-01	2	1	NA	2	E12	0	0	0	0	1	FALSE
2007	3	DOUROULA	39.7	24.6	32.2	3	312.31	293.19	2007-03-27	2	2	NA	NA	E17	0	1	0	1	1	TRUE
2007	3	DOUROULA	39.7	24.6	32.2	3	312.31	293.19	2007-03-29	2	2	14	NA	E11	0	0	0	0	1	FALSE
2007	3	DOUROULA	39.7	24.6	32.2	3	312.31	293.19	2007-03-01	1	1	NA	3	E20	0	0	0	0	1	FALSE
2007	3	DOUROULA	39.7	24.6	32.2	3	312.31	293.19	2007-03-27	2	1	NA	3	E20	0	0	0	0	1	FALSE
2007	3	DOUROULA	39.7	24.6	32.2	3	312.31	293.19	2007-03-27	2	2	NA	NA	E10	0	1	0	1	1	TRUE
2007	3	DOUROULA	39.7	24.6	32.2	3	312.31	293.19	2007-03-29	2	2	18	NA	E11	0	0	0	0	1	FALSE
2007	3	DOUROULA	39.7	24.6	32.2	3	312.31	293.19	2007-03-27	2	2	14	NA	E17	0	0	0	0	1	FALSE
2007	3	DOUROULA	39.7	24.6	32.2	3	312.31	293.19	2007-03-28	2	2	NA	NA	E11	0	1	0	1	1	TRUE
2007	3	DOUROULA	39.7	24.6	32.2	3	312.31	293.19	2007-03-27	2	2	NA	NA	E14	1	0	0	1	1	TRUE
2007	3	KADOMBA	37.9	24.8	31.4	3	312.152	294.492	2007-03-21	1	1	NA	2	K5	0	0	0	0	1	FALSE
2007	3	KADOMBA	37.9	24.8	31.4	3	312.152	294.492	2007-03-20	1	1	NA	2	K7	0	0	0	0	1	FALSE
2007	3	KADOMBA	37.9	24.8	31.4	3	312.152	294.492	2007-03-20	1	2	44	NA	K12	0	0	0	0	1	FALSE
2007	3	KADOMBA	37.9	24.8	31.4	3	312.152	294.492	2007-03-22	1	2	14	NA	K2	0	0	0	0	1	FALSE
2007	3	KADOMBA	37.9	24.8	31.4	3	312.152	294.492	2007-03-20	1	1	NA	3	K7	0	0	0	0	1	FALSE
2007	3	KADOMBA	37.9	24.8	31.4	3	312.152	294.492	2007-03-21	1	1	NA	3	K12	0	0	0	0	1	FALSE
2007	3	KADOMBA	37.9	24.8	31.4	3	312.152	294.492	2007-03-21	1	2	44	NA	K9	0	0	0	0	1	FALSE
2007	3	KADOMBA	37.9	24.8	31.4	3	312.152	294.492	2007-03-22	1	1	NA	2	K3	0	0	0	0	1	FALSE
2007	3	KADOMBA	37.9	24.8	31.4	3	312.152	294.492	2007-03-22	1	2	24	NA	K3	0	0	0	0	1	FALSE
2007	3	KADOMBA	37.9	24.8	31.4	3	312.152	294.492	2007-03-21	1	1	NA	4	K12	0	0	0	0	1	FALSE
2007	3	KADOMBA	37.9	24.8	31.4	3	312.152	294.492	2007-03-20	1	2	NA	NA	K5	0	1	0	1	1	TRUE
2007	3	KADOMBA	37.9	24.8	31.4	3	312.152	294.492	2007-03-21	1	1	NA	4	K3	0	0	0	0	1	FALSE
2007	3	KADOMBA	37.9	24.8	31.4	3	312.152	294.492	2007-03-20	1	2	12	NA	K5	0	0	0	0	1	FALSE
2007	3	KADOMBA	37.9	24.8	31.4	3	312.152	294.492	2007-03-21	1	2	54	NA	K1	0	0	0	0	1	FALSE
2007	3	KADOMBA	37.9	24.8	31.4	3	312.152	294.492	2007-03-22	1	2	28	NA	K1	0	0	0	0	1	FALSE
2007	3	KADOMBA	37.9	24.8	31.4	3	312.152	294.492	2007-03-21	1	2	38	NA	K2	0	0	0	0	1	FALSE
2007	3	KADOMBA	37.9	24.8	31.4	3	312.152	294.492	2007-03-20	1	1	NA	3	K12	0	0	0	0	1	FALSE
2007	3	KADOMBA	37.9	24.8	31.4	3	312.152	294.492	2007-03-21	1	2	48	NA	K7	0	0	0	0	1	FALSE
2007	3	KADOMBA	37.9	24.8	31.4	3	312.152	294.492	2007-03-21	1	1	NA	4	K7	0	0	0	0	1	FALSE
2007	3	KADOMBA	37.9	24.8	31.4	3	312.152	294.492	2007-03-22	1	1	NA	3	K3	0	0	0	0	1	FALSE
2007	3	KADOMBA	37.9	24.8	31.4	3	312.152	294.492	2007-03-21	1	1	NA	2	K12	0	0	0	0	1	FALSE
2007	3	KADOMBA	37.9	24.8	31.4	3	312.152	294.492	2007-03-20	1	1	NA	2	K13	0	0	0	0	1	FALSE
2007	3	KADOMBA	37.9	24.8	31.4	3	312.152	294.492	2007-03-21	1	2	14	NA	K13	0	0	0	0	1	FALSE
2007	3	KADOMBA	37.9	24.8	31.4	3	312.152	294.492	2007-03-20	1	2	48	NA	K12	0	0	0	0	1	FALSE
2007	3	KADOMBA	37.9	24.8	31.4	3	312.152	294.492	2007-03-21	1	1	NA	4	K11	0	0	0	0	1	FALSE
2007	3	KADOMBA	37.9	24.8	31.4	3	312.152	294.492	2007-03-21	1	1	NA	2	K10	0	0	0	0	1	FALSE
2007	3	KADOMBA	37.9	24.8	31.4	3	312.152	294.492	2007-03-22	1	2	58	NA	K5	0	0	0	0	1	FALSE
2007	3	KADOMBA	37.9	24.8	31.4	3	312.152	294.492	2007-03-20	1	1	NA	2	K12	0	0	0	0	1	FALSE
2007	3	KADOMBA	37.9	24.8	31.4	3	312.152	294.492	2007-03-22	1	2	44	NA	K10	0	0	0	0	1	FALSE
2007	3	KADOMBA	37.9	24.8	31.4	3	312.152	294.492	2007-03-22	1	2	18	NA	K7	0	0	0	0	1	FALSE
2007	3	KADOMBA	37.9	24.8	31.4	3	312.152	294.492	2007-03-22	1	2	34	NA	K7	0	0	0	0	1	FALSE
2007	3	KADOMBA	37.9	24.8	31.4	3	312.152	294.492	2007-03-22	1	2	38	NA	K3	0	0	0	0	1	FALSE
2007	3	KADOMBA	37.9	24.8	31.4	3	312.152	294.492	2007-03-20	1	2	38	NA	K12	0	0	0	0	1	FALSE
2007	3	KADOMBA	37.9	24.8	31.4	3	312.152	294.492	2007-03-22	1	2	58	NA	K7	0	0	0	0	1	FALSE
2007	3	KADOMBA	37.9	24.8	31.4	3	312.152	294.492	2007-03-21	1	2	58	NA	K10	0	0	0	0	1	FALSE
2007	3	KADOMBA	37.9	24.8	31.4	3	312.152	294.492	2007-03-20	1	1	NA	2	K5	0	0	0	0	1	FALSE
2007	3	KADOMBA	37.9	24.8	31.4	3	312.152	294.492	2007-03-21	1	1	NA	2	K3	0	0	0	0	1	FALSE
2007	3	KADOMBA	37.9	24.8	31.4	3	312.152	294.492	2007-03-20	1	1	NA	3	K4	0	0	0	0	1	FALSE
2007	3	KADOMBA	37.9	24.8	31.4	3	312.152	294.492	2007-03-22	1	1	NA	2	K5	0	0	0	0	1	FALSE
2007	3	KADOMBA	37.9	24.8	31.4	3	312.152	294.492	2007-03-22	1	1	NA	3	K4	0	0	0	0	1	FALSE
2007	3	KADOMBA	37.9	24.8	31.4	3	312.152	294.492	2007-03-21	1	1	NA	4	K9	0	0	0	0	1	FALSE
2007	3	KADOMBA	37.9	24.8	31.4	3	312.152	294.492	2007-03-22	1	2	14	NA	K9	0	0	0	0	1	FALSE
2007	3	KADOMBA	37.9	24.8	31.4	3	312.152	294.492	2007-03-20	1	2	28	NA	K5	0	0	0	0	1	FALSE
2007	3	KADOMBA	37.9	24.8	31.4	3	312.152	294.492	2007-03-21	1	1	NA	3	K13	0	0	0	0	1	FALSE
2007	3	KADOMBA	37.9	24.8	31.4	3	312.152	294.492	2007-03-21	1	2	22	NA	K3	0	0	0	0	1	FALSE
2007	3	KADOMBA	37.9	24.8	31.4	3	312.152	294.492	2007-03-21	1	1	NA	3	K10	0	0	0	0	1	FALSE
2007	3	KADOMBA	37.9	24.8	31.4	3	312.152	294.492	2007-03-20	1	2	54	NA	K4	0	0	0	0	1	FALSE
2007	3	KADOMBA	37.9	24.8	31.4	3	312.152	294.492	2007-03-20	1	2	NA	NA	K12	0	1	0	1	1	TRUE
2007	3	KADOMBA	37.9	24.8	31.4	3	312.152	294.492	2007-03-22	1	1	NA	4	K4	0	0	0	0	1	FALSE
2007	3	KADOMBA	37.9	24.8	31.4	3	312.152	294.492	2007-03-20	1	1	NA	2	K3	0	0	0	0	1	FALSE
2007	3	KADOMBA	37.9	24.8	31.4	3	312.152	294.492	2007-03-22	1	2	34	NA	K10	0	0	0	0	1	FALSE
2007	3	KADOMBA	37.9	24.8	31.4	3	312.152	294.492	2007-03-21	1	1	NA	3	K8	0	0	0	0	1	FALSE
2007	3	KADOMBA	37.9	24.8	31.4	3	312.152	294.492	2007-03-20	1	2	24	NA	K13	0	0	0	0	1	FALSE
2007	3	KADOMBA	37.9	24.8	31.4	3	312.152	294.492	2007-03-21	1	2	NA	NA	K5	0	0	0	0	1	FALSE
2007	3	KADOMBA	37.9	24.8	31.4	3	312.152	294.492	2007-03-21	1	1	NA	3	K3	0	0	0	0	1	FALSE
2007	3	KADOMBA	37.9	24.8	31.4	3	312.152	294.492	2007-03-20	1	2	54	NA	K3	0	0	0	0	1	FALSE
2007	3	KADOMBA	37.9	24.8	31.4	3	312.152	294.492	2007-03-22	1	2	24	NA	K10	0	0	0	0	1	FALSE
2007	3	KADOMBA	37.9	24.8	31.4	3	312.152	294.492	2007-03-20	1	2	34	NA	K13	0	0	0	0	1	FALSE
2007	3	KADOMBA	37.9	24.8	31.4	3	312.152	294.492	2007-03-22	1	2	34	NA	K6	0	0	0	0	1	FALSE
2007	3	KADOMBA	37.9	24.8	31.4	3	312.152	294.492	2007-03-21	1	1	NA	4	K8	0	0	0	0	1	FALSE
2007	3	KADOMBA	37.9	24.8	31.4	3	312.152	294.492	2007-03-22	1	1	NA	2	K4	0	0	0	0	1	FALSE
2007	3	KADOMBA	37.9	24.8	31.4	3	312.152	294.492	2007-03-21	1	1	NA	3	K6	0	0	0	0	1	FALSE
2007	4	DOUROULA	39.56	26.67	33.12	45	312.41	297.01	2007-04-26	1	1	NA	2	E8	0	1	0	1	1	TRUE
2007	4	DOUROULA	39.56	26.67	33.12	45	312.41	297.01	2007-04-25	2	2	NA	NA	E14	0	1	0	1	1	TRUE
2007	4	DOUROULA	39.56	26.67	33.12	45	312.41	297.01	2007-04-25	2	2	44	NA	E17	0	0	0	0	1	FALSE
2007	4	DOUROULA	39.56	26.67	33.12	45	312.41	297.01	2007-04-24	2	1	NA	2	E17	0	0	0	0	1	FALSE
2007	4	DOUROULA	39.56	26.67	33.12	45	312.41	297.01	2007-04-25	2	1	NA	2	E20	0	0	0	0	1	FALSE
2007	4	DOUROULA	39.56	26.67	33.12	45	312.41	297.01	2007-04-26	2	1	NA	2	E14	0	0	0	0	1	FALSE
2007	4	DOUROULA	39.56	26.67	33.12	45	312.41	297.01	2007-04-25	2	2	14	NA	E20	0	0	0	0	1	FALSE
2007	4	DOUROULA	39.56	26.67	33.12	45	312.41	297.01	2007-04-25	1	1	NA	3	E18	0	1	0	1	1	TRUE
2007	4	DOUROULA	39.56	26.67	33.12	45	312.41	297.01	2007-04-24	2	1	NA	2	E15	0	1	0	1	1	TRUE
2007	4	DOUROULA	39.56	26.67	33.12	45	312.41	297.01	2007-04-24	2	2	38	NA	E17	0	0	0	0	1	FALSE
2007	4	DOUROULA	39.56	26.67	33.12	45	312.41	297.01	2007-04-25	2	1	NA	2	E14	0	0	0	0	1	FALSE
2007	4	DOUROULA	39.56	26.67	33.12	45	312.41	297.01	2007-04-26	2	2	NA	NA	E6	0	1	0	1	1	TRUE
2007	4	DOUROULA	39.56	26.67	33.12	45	312.41	297.01	2007-04-25	2	2	14	NA	E17	0	0	0	0	1	FALSE
2007	4	DOUROULA	39.56	26.67	33.12	45	312.41	297.01	2007-04-26	2	1	NA	2	E20	0	0	0	0	1	FALSE
2007	4	DOUROULA	39.56	26.67	33.12	45	312.41	297.01	2007-04-26	2	2	14	NA	E20	0	0	0	0	1	FALSE
2007	4	DOUROULA	39.56	26.67	33.12	45	312.41	297.01	2007-04-24	2	1	NA	2	E15	1	0	0	1	1	TRUE
2007	4	DOUROULA	39.56	26.67	33.12	45	312.41	297.01	2007-04-25	2	1	NA	3	E12	0	1	0	1	1	TRUE
2007	4	DOUROULA	39.56	26.67	33.12	45	312.41	297.01	2007-04-25	2	2	NA	NA	E4	1	0	0	1	1	TRUE
2007	4	DOUROULA	39.56	26.67	33.12	45	312.41	297.01	2007-04-25	2	2	NA	NA	E12	0	1	0	1	1	TRUE
2007	4	DOUROULA	39.56	26.67	33.12	45	312.41	297.01	2007-04-26	2	1	NA	2	E12	0	0	0	0	1	FALSE
2007	4	DOUROULA	39.56	26.67	33.12	45	312.41	297.01	2007-04-25	2	1	NA	2	E16	0	1	0	1	1	TRUE
2007	4	DOUROULA	39.56	26.67	33.12	45	312.41	297.01	2007-04-25	2	1	NA	NA	E14	1	0	0	1	1	TRUE
2007	4	DOUROULA	39.56	26.67	33.12	45	312.41	297.01	2007-04-25	1	1	NA	3	E3	0	0	0	0	1	FALSE
2007	4	DOUROULA	39.56	26.67	33.12	45	312.41	297.01	2007-04-25	2	1	NA	3	E17	0	0	0	0	1	FALSE
2007	4	DOUROULA	39.56	26.67	33.12	45	312.41	297.01	2007-04-25	1	2	24	NA	E19	0	0	0	0	1	FALSE
2007	4	DOUROULA	39.56	26.67	33.12	45	312.41	297.01	2007-04-25	2	2	28	NA	E3	0	0	0	0	1	FALSE
2007	4	DOUROULA	39.56	26.67	33.12	45	312.41	297.01	2007-04-24	2	2	18	NA	E18	0	0	0	0	1	FALSE
2007	4	DOUROULA	39.56	26.67	33.12	45	312.41	297.01	2007-04-26	1	1	NA	3	E3	0	1	0	1	1	TRUE
2007	4	DOUROULA	39.56	26.67	33.12	45	312.41	297.01	2007-04-25	2	1	NA	2	E17	0	0	0	0	1	FALSE
2007	4	DOUROULA	39.56	26.67	33.12	45	312.41	297.01	2007-04-25	2	1	NA	2	E12	0	0	0	0	1	FALSE
2007	4	DOUROULA	39.56	26.67	33.12	45	312.41	297.01	2007-04-25	1	2	NA	NA	E6	0	1	0	1	1	TRUE
2007	4	DOUROULA	39.56	26.67	33.12	45	312.41	297.01	2007-04-24	2	2	34	NA	E8	0	0	0	0	1	FALSE
2007	4	DOUROULA	39.56	26.67	33.12	45	312.41	297.01	2007-04-25	2	2	58	NA	E10	0	0	0	0	1	FALSE
2007	4	DOUROULA	39.56	26.67	33.12	45	312.41	297.01	2007-04-25	2	2	NA	NA	E3	0	1	0	1	1	TRUE
2007	4	DOUROULA	39.56	26.67	33.12	45	312.41	297.01	2007-04-24	2	2	58	NA	E17	0	0	0	0	1	FALSE
2007	4	DOUROULA	39.56	26.67	33.12	45	312.41	297.01	2007-04-25	2	1	NA	NA	E3	1	0	0	1	1	TRUE
2007	4	DOUROULA	39.56	26.67	33.12	45	312.41	297.01	2007-04-26	1	2	24	NA	E19	0	0	0	0	1	FALSE
2007	4	DOUROULA	39.56	26.67	33.12	45	312.41	297.01	2007-04-26	2	2	52	NA	E8	0	0	0	0	1	FALSE
2007	4	DOUROULA	39.56	26.67	33.12	45	312.41	297.01	2007-04-25	2	1	NA	2	E5	0	0	0	0	1	FALSE
2007	4	DOUROULA	39.56	26.67	33.12	45	312.41	297.01	2007-04-25	2	2	44	NA	E15	0	0	0	0	1	FALSE
2007	4	DOUROULA	39.56	26.67	33.12	45	312.41	297.01	2007-04-26	2	2	NA	NA	E12	0	1	0	1	1	TRUE
2007	4	DOUROULA	39.56	26.67	33.12	45	312.41	297.01	2007-04-26	2	2	44	NA	E17	0	0	0	0	1	FALSE
2007	4	DOUROULA	39.56	26.67	33.12	45	312.41	297.01	2007-04-24	2	2	24	NA	E8	0	0	0	0	1	FALSE
2007	4	DOUROULA	39.56	26.67	33.12	45	312.41	297.01	2007-04-25	2	1	NA	2	E10	0	0	0	0	1	FALSE
2007	4	DOUROULA	39.56	26.67	33.12	45	312.41	297.01	2007-04-24	2	2	38	NA	E3	0	0	0	0	1	FALSE
2007	4	DOUROULA	39.56	26.67	33.12	45	312.41	297.01	2007-04-25	1	1	NA	2	E8	0	0	0	0	1	FALSE
2007	4	DOUROULA	39.56	26.67	33.12	45	312.41	297.01	2007-04-24	2	1	NA	2	E3	0	0	0	0	1	FALSE
2007	4	DOUROULA	39.56	26.67	33.12	45	312.41	297.01	2007-04-26	1	1	NA	2	E18	0	0	0	0	1	FALSE
2007	4	DOUROULA	39.56	26.67	33.12	45	312.41	297.01	2007-04-26	2	1	NA	2	E5	0	1	0	1	1	TRUE
2007	4	DOUROULA	39.56	26.67	33.12	45	312.41	297.01	2007-04-25	2	2	22	NA	E18	0	0	0	0	1	FALSE
2007	4	DOUROULA	39.56	26.67	33.12	45	312.41	297.01	2007-04-26	2	2	28	NA	E3	0	0	0	0	1	FALSE
2007	4	DOUROULA	39.56	26.67	33.12	45	312.41	297.01	2007-04-24	1	2	44	NA	E11	0	0	0	0	1	FALSE
2007	4	DOUROULA	39.56	26.67	33.12	45	312.41	297.01	2007-04-24	1	1	NA	3	E11	0	1	0	1	1	TRUE
2007	4	DOUROULA	39.56	26.67	33.12	45	312.41	297.01	2007-04-26	2	2	14	NA	E17	0	0	0	0	1	FALSE
2007	4	DOUROULA	39.56	26.67	33.12	45	312.41	297.01	2007-04-25	1	1	NA	2	E18	0	1	0	1	1	TRUE
2007	4	DOUROULA	39.56	26.67	33.12	45	312.41	297.01	2007-04-26	2	1	NA	3	E17	0	0	0	0	1	FALSE
2007	4	DOUROULA	39.56	26.67	33.12	45	312.41	297.01	2007-04-24	2	1	NA	2	E8	0	0	0	0	1	FALSE
2007	4	DOUROULA	39.56	26.67	33.12	45	312.41	297.01	2007-04-25	2	2	NA	NA	E8	0	1	0	1	1	TRUE
2007	4	DOUROULA	39.56	26.67	33.12	45	312.41	297.01	2007-04-24	2	1	NA	2	E20	0	0	0	0	1	FALSE
2007	4	DOUROULA	39.56	26.67	33.12	45	312.41	297.01	2007-04-26	2	2	28	NA	E18	0	0	0	0	1	FALSE
2007	4	DOUROULA	39.56	26.67	33.12	45	312.41	297.01	2007-04-26	2	1	NA	3	E18	0	0	0	0	1	FALSE
2007	4	DOUROULA	39.56	26.67	33.12	45	312.41	297.01	2007-04-25	2	2	NA	NA	E11	0	1	0	1	1	TRUE
2007	4	DOUROULA	39.56	26.67	33.12	45	312.41	297.01	2007-04-25	2	2	53	NA	E3	0	0	0	0	1	FALSE
2007	4	DOUROULA	39.56	26.67	33.12	45	312.41	297.01	2007-04-25	2	1	NA	3	E18	0	0	0	0	1	FALSE
2007	4	DOUROULA	39.56	26.67	33.12	45	312.41	297.01	2007-04-25	1	1	NA	2	E18	0	0	0	0	1	FALSE
2007	4	DOUROULA	39.56	26.67	33.12	45	312.41	297.01	2007-04-26	2	1	NA	2	E17	0	1	0	1	1	TRUE
2007	4	DOUROULA	39.56	26.67	33.12	45	312.41	297.01	2007-04-25	2	2	52	NA	E11	0	0	0	0	1	FALSE
2007	4	DOUROULA	39.56	26.67	33.12	45	312.41	297.01	2007-04-24	2	1	NA	2	E14	0	1	0	1	1	TRUE
2007	4	DOUROULA	39.56	26.67	33.12	45	312.41	297.01	2007-04-24	2	2	24	NA	E20	1	0	0	1	1	TRUE
2007	4	DOUROULA	39.56	26.67	33.12	45	312.41	297.01	2007-04-26	2	1	NA	2	E9	0	1	0	1	1	TRUE
2007	4	DOUROULA	39.56	26.67	33.12	45	312.41	297.01	2007-04-26	1	2	38	NA	E8	0	0	0	0	1	FALSE
2007	4	DOUROULA	39.56	26.67	33.12	45	312.41	297.01	2007-04-26	2	2	44	NA	E9	0	0	0	0	1	FALSE
2007	4	DOUROULA	39.56	26.67	33.12	45	312.41	297.01	2007-04-25	1	2	68	NA	E13	0	0	0	0	1	FALSE
2007	4	DOUROULA	39.56	26.67	33.12	45	312.41	297.01	2007-04-25	2	2	73	NA	E9	0	0	0	0	1	FALSE
2007	4	DOUROULA	39.56	26.67	33.12	45	312.41	297.01	2007-04-25	2	2	28	NA	E18	0	0	0	0	1	FALSE
2007	4	DOUROULA	39.56	26.67	33.12	45	312.41	297.01	2007-04-26	2	2	53	NA	E3	0	0	0	0	1	FALSE
2007	4	DOUROULA	39.56	26.67	33.12	45	312.41	297.01	2007-04-25	1	2	38	NA	E11	0	0	0	0	1	FALSE
2007	4	DOUROULA	39.56	26.67	33.12	45	312.41	297.01	2007-04-24	2	2	36	NA	E20	0	0	0	0	1	FALSE
2007	4	DOUROULA	39.56	26.67	33.12	45	312.41	297.01	2007-04-26	2	2	43	NA	E15	0	0	0	0	1	FALSE
2007	4	DOUROULA	39.56	26.67	33.12	45	312.41	297.01	2007-04-26	2	2	73	NA	E9	0	0	0	0	1	FALSE
2007	4	DOUROULA	39.56	26.67	33.12	45	312.41	297.01	2007-04-25	2	2	44	NA	E9	0	0	0	0	1	FALSE
2007	4	DOUROULA	39.56	26.67	33.12	45	312.41	297.01	2007-04-26	2	2	22	NA	E18	0	0	0	0	1	FALSE
2007	4	DOUROULA	39.56	26.67	33.12	45	312.41	297.01	2007-04-25	2	2	23	NA	E10	0	0	0	0	1	FALSE
2007	4	DOUROULA	39.56	26.67	33.12	45	312.41	297.01	2007-04-25	2	1	NA	3	E11	0	1	0	1	1	TRUE
2007	4	DOUROULA	39.56	26.67	33.12	45	312.41	297.01	2007-04-24	2	2	48	NA	E14	0	0	0	0	1	FALSE
2007	4	DOUROULA	39.56	26.67	33.12	45	312.41	297.01	2007-04-25	2	1	NA	2	E9	0	0	0	0	1	FALSE
2007	4	DOUROULA	39.56	26.67	33.12	45	312.41	297.01	2007-04-26	1	2	NA	NA	E9	0	1	0	1	1	TRUE
2007	4	DOUROULA	39.56	26.67	33.12	45	312.41	297.01	2007-04-26	1	2	NA	NA	E13	1	0	0	1	1	TRUE
2007	4	DOUROULA	39.56	26.67	33.12	45	312.41	297.01	2007-04-26	2	1	NA	3	E17	0	1	0	1	1	TRUE
2007	4	DOUROULA	39.56	26.67	33.12	45	312.41	297.01	2007-04-26	2	1	NA	2	E10	0	0	0	0	1	FALSE
2007	4	DOUROULA	39.56	26.67	33.12	45	312.41	297.01	2007-04-26	2	2	58	NA	E10	0	0	0	0	1	FALSE
2007	4	DOUROULA	39.56	26.67	33.12	45	312.41	297.01	2007-04-26	2	2	23	NA	E10	0	0	0	0	1	FALSE
2007	4	KADOMBA	36.7	24.6	30.7	94	310.986	297.393	2007-04-17	1	1	NA	NA	K3	0	1	0	1	1	TRUE
2007	4	KADOMBA	36.7	24.6	30.7	94	310.986	297.393	2007-04-17	1	1	NA	2	K12	0	0	0	0	1	FALSE
2007	4	KADOMBA	36.7	24.6	30.7	94	310.986	297.393	2007-04-18	1	1	NA	2	K12	0	0	0	0	1	FALSE
2007	4	KADOMBA	36.7	24.6	30.7	94	310.986	297.393	2007-04-18	1	2	54	NA	K3	0	0	0	0	1	FALSE
2007	4	KADOMBA	36.7	24.6	30.7	94	310.986	297.393	2007-04-18	1	1	NA	3	K4	0	0	0	0	1	FALSE
2007	4	KADOMBA	36.7	24.6	30.7	94	310.986	297.393	2007-04-18	1	1	NA	2	K6	0	0	0	0	1	FALSE
2007	4	KADOMBA	36.7	24.6	30.7	94	310.986	297.393	2007-04-17	1	1	NA	2	K4	0	0	0	0	1	FALSE
2007	4	KADOMBA	36.7	24.6	30.7	94	310.986	297.393	2007-04-18	1	1	NA	2	K8	0	0	0	0	1	FALSE
2007	4	KADOMBA	36.7	24.6	30.7	94	310.986	297.393	2007-04-17	1	1	NA	3	K3	0	0	0	0	1	FALSE
2007	4	KADOMBA	36.7	24.6	30.7	94	310.986	297.393	2007-04-18	1	2	44	NA	K6	0	0	0	0	1	FALSE
2007	4	KADOMBA	36.7	24.6	30.7	94	310.986	297.393	2007-04-17	1	2	28	NA	K2	0	0	0	0	1	FALSE
2007	4	KADOMBA	36.7	24.6	30.7	94	310.986	297.393	2007-04-17	1	2	44	NA	K13	0	0	0	0	1	FALSE
2007	4	KADOMBA	36.7	24.6	30.7	94	310.986	297.393	2007-04-17	1	2	18	NA	K7	0	0	0	0	1	FALSE
2007	4	KADOMBA	36.7	24.6	30.7	94	310.986	297.393	2007-04-18	1	1	NA	5	K12	0	0	0	0	1	FALSE
2007	4	KADOMBA	36.7	24.6	30.7	94	310.986	297.393	2007-04-17	1	1	NA	1	K12	0	0	0	0	1	FALSE
2007	4	KADOMBA	36.7	24.6	30.7	94	310.986	297.393	2007-04-17	1	2	14	NA	K4	0	0	0	0	1	FALSE
2007	4	KADOMBA	36.7	24.6	30.7	94	310.986	297.393	2007-04-17	1	1	NA	2	K7	0	0	0	0	1	FALSE
2007	4	KADOMBA	36.7	24.6	30.7	94	310.986	297.393	2007-04-18	1	1	NA	2	K3	0	0	0	0	1	FALSE
2007	4	KADOMBA	36.7	24.6	30.7	94	310.986	297.393	2007-04-18	1	2	32	NA	K3	0	0	0	0	1	FALSE
2007	4	KADOMBA	36.7	24.6	30.7	94	310.986	297.393	2007-04-18	1	2	38	NA	K1	0	0	0	0	1	FALSE
2007	4	KADOMBA	36.7	24.6	30.7	94	310.986	297.393	2007-04-17	1	1	NA	2	K9	0	0	0	0	1	FALSE
2007	4	KADOMBA	36.7	24.6	30.7	94	310.986	297.393	2007-04-18	1	2	58	NA	K1	0	0	0	0	1	FALSE
2007	4	KADOMBA	36.7	24.6	30.7	94	310.986	297.393	2007-04-18	1	2	44	NA	K7	0	0	0	0	1	FALSE
2007	4	KADOMBA	36.7	24.6	30.7	94	310.986	297.393	2007-04-17	1	1	NA	2	K2	0	0	0	0	1	FALSE
2007	4	KADOMBA	36.7	24.6	30.7	94	310.986	297.393	2007-04-18	1	1	NA	4	K13	0	0	0	0	1	FALSE
2007	4	KADOMBA	36.7	24.6	30.7	94	310.986	297.393	2007-04-18	1	1	NA	2	K2	0	0	0	0	1	FALSE
2007	4	KADOMBA	36.7	24.6	30.7	94	310.986	297.393	2007-04-17	1	2	24	NA	K3	0	0	0	0	1	FALSE
2007	4	KADOMBA	36.7	24.6	30.7	94	310.986	297.393	2007-04-17	1	2	14	NA	K3	0	0	0	0	1	FALSE
2007	4	KADOMBA	36.7	24.6	30.7	94	310.986	297.393	2007-04-17	1	1	NA	1	K3	0	0	0	0	1	FALSE
2007	4	KADOMBA	36.7	24.6	30.7	94	310.986	297.393	2007-04-17	1	1	NA	5	K8	0	0	0	0	1	FALSE
2007	4	KADOMBA	36.7	24.6	30.7	94	310.986	297.393	2007-04-17	1	2	24	NA	K1	0	0	0	0	1	FALSE
2007	4	KADOMBA	36.7	24.6	30.7	94	310.986	297.393	2007-04-18	1	2	18	NA	K1	0	0	0	0	1	FALSE
2007	4	KADOMBA	36.7	24.6	30.7	94	310.986	297.393	2007-04-18	1	2	52	NA	K1	0	0	0	0	1	FALSE
2007	4	KADOMBA	36.7	24.6	30.7	94	310.986	297.393	2007-04-18	1	1	NA	3	K1	0	0	0	0	1	FALSE
2007	4	KADOMBA	36.7	24.6	30.7	94	310.986	297.393	2007-04-17	1	2	34	NA	K6	0	0	0	0	1	FALSE
2007	4	KADOMBA	36.7	24.6	30.7	94	310.986	297.393	2007-04-18	1	2	68	NA	K2	0	0	0	0	1	FALSE
2007	4	KADOMBA	36.7	24.6	30.7	94	310.986	297.393	2007-04-17	1	2	NA	NA	K5	0	1	0	1	1	TRUE
2007	4	KADOMBA	36.7	24.6	30.7	94	310.986	297.393	2007-04-18	1	2	48	NA	K5	0	0	0	0	1	FALSE
2007	4	KADOMBA	36.7	24.6	30.7	94	310.986	297.393	2007-04-17	1	1	NA	NA	K1	1	0	0	1	1	TRUE
2007	4	KADOMBA	36.7	24.6	30.7	94	310.986	297.393	2007-04-17	1	1	NA	3	K4	0	0	0	0	1	FALSE
2007	4	KADOMBA	36.7	24.6	30.7	94	310.986	297.393	2007-04-17	1	2	42	NA	K8	0	0	0	0	1	FALSE
2007	4	KADOMBA	36.7	24.6	30.7	94	310.986	297.393	2007-04-17	1	2	48	NA	K7	0	0	0	0	1	FALSE
2007	4	KADOMBA	36.7	24.6	30.7	94	310.986	297.393	2007-04-18	1	2	74	NA	K7	0	0	0	0	1	FALSE
2007	4	KADOMBA	36.7	24.6	30.7	94	310.986	297.393	2007-04-18	1	1	NA	6	K1	0	0	0	0	1	FALSE
2007	4	KADOMBA	36.7	24.6	30.7	94	310.986	297.393	2007-04-17	1	2	34	NA	K1	0	0	0	0	1	FALSE
2007	4	KADOMBA	36.7	24.6	30.7	94	310.986	297.393	2007-04-17	1	2	NA	NA	K1	0	1	0	1	1	TRUE
2007	4	KADOMBA	36.7	24.6	30.7	94	310.986	297.393	2007-04-17	1	2	14	NA	K8	0	0	0	0	1	FALSE
2007	4	KADOMBA	36.7	24.6	30.7	94	310.986	297.393	2007-04-17	1	2	12	NA	K1	0	0	0	0	1	FALSE
2007	4	KADOMBA	36.7	24.6	30.7	94	310.986	297.393	2007-04-17	1	2	38	NA	K1	0	0	0	0	1	FALSE
2007	4	KADOMBA	36.7	24.6	30.7	94	310.986	297.393	2007-04-18	1	1	NA	3	K1	0	1	0	1	1	TRUE
2007	4	KADOMBA	36.7	24.6	30.7	94	310.986	297.393	2007-04-17	1	2	24	NA	K6	0	0	0	0	1	FALSE
2007	5	DOUROULA	39.2	27.1	33.1	23	310.6	298.39	2007-05-22	2	1	NA	1	E20	0	0	0	0	1	FALSE
2007	5	DOUROULA	39.2	27.1	33.1	23	310.6	298.39	2007-05-22	2	2	68	NA	E19	0	0	0	0	1	FALSE
2007	5	DOUROULA	39.2	27.1	33.1	23	310.6	298.39	2007-05-24	1	2	22	NA	E10	0	0	0	0	1	FALSE
2007	5	DOUROULA	39.2	27.1	33.1	23	310.6	298.39	2007-05-23	2	2	22	NA	E20	0	0	0	0	1	FALSE
2007	5	DOUROULA	39.2	27.1	33.1	23	310.6	298.39	2007-05-22	2	1	NA	NA	E6	0	1	0	1	1	TRUE
2007	5	DOUROULA	39.2	27.1	33.1	23	310.6	298.39	2007-05-22	2	1	NA	2	E19	0	0	0	0	1	FALSE
2007	5	DOUROULA	39.2	27.1	33.1	23	310.6	298.39	2007-05-22	2	2	18	NA	E11	0	0	0	0	1	FALSE
2007	5	DOUROULA	39.2	27.1	33.1	23	310.6	298.39	2007-05-22	2	1	NA	NA	E8	0	1	0	1	1	TRUE
2007	5	DOUROULA	39.2	27.1	33.1	23	310.6	298.39	2007-05-23	2	2	NA	NA	E7	1	0	0	1	1	FALSE
2007	5	DOUROULA	39.2	27.1	33.1	23	310.6	298.39	2007-05-22	2	2	52	NA	E18	0	0	0	0	1	FALSE
2007	5	DOUROULA	39.2	27.1	33.1	23	310.6	298.39	2007-05-22	2	2	44	NA	E15	0	0	0	0	1	FALSE
2007	5	DOUROULA	39.2	27.1	33.1	23	310.6	298.39	2007-05-22	2	1	NA	2	E11	0	0	0	0	1	FALSE
2007	5	DOUROULA	39.2	27.1	33.1	23	310.6	298.39	2007-05-24	2	2	24	NA	E8	0	0	0	0	1	FALSE
2007	5	DOUROULA	39.2	27.1	33.1	23	310.6	298.39	2007-05-24	2	1	NA	1	E12	0	0	0	0	1	FALSE
2007	5	DOUROULA	39.2	27.1	33.1	23	310.6	298.39	2007-05-24	2	2	NA	NA	E8	1	0	0	1	1	FALSE
2007	5	DOUROULA	39.2	27.1	33.1	23	310.6	298.39	2007-05-22	2	1	NA	3	E15	0	0	0	0	1	FALSE
2007	5	DOUROULA	39.2	27.1	33.1	23	310.6	298.39	2007-05-24	2	1	NA	3	E20	0	0	0	0	1	FALSE
2007	5	KADOMBA	35.7	24.7	30.2	21	309.502	297.73	2007-05-16	1	1	NA	3	K9	0	0	0	0	1	FALSE
2007	5	KADOMBA	35.7	24.7	30.2	21	309.502	297.73	2007-05-16	1	2	24	NA	K8	0	0	0	0	1	FALSE
2007	5	KADOMBA	35.7	24.7	30.2	21	309.502	297.73	2007-05-16	1	1	NA	6	K9	0	0	0	0	1	FALSE
2007	5	KADOMBA	35.7	24.7	30.2	21	309.502	297.73	2007-05-16	1	1	NA	1	K9	0	0	0	0	1	FALSE
2007	5	KADOMBA	35.7	24.7	30.2	21	309.502	297.73	2007-05-16	1	1	NA	2	K8	0	0	0	0	1	FALSE
2007	5	KADOMBA	35.7	24.7	30.2	21	309.502	297.73	2007-05-16	1	1	NA	3	K8	0	0	0	0	1	FALSE
2007	5	KADOMBA	35.7	24.7	30.2	21	309.502	297.73	2007-05-16	1	2	48	NA	K8	0	0	0	0	1	FALSE
2007	5	KADOMBA	35.7	24.7	30.2	21	309.502	297.73	2007-05-16	1	1	NA	5	K8	0	0	0	0	1	FALSE
2007	5	KADOMBA	35.7	24.7	30.2	21	309.502	297.73	2007-05-15	1	2	52	NA	K5	0	0	0	0	1	FALSE
2007	5	KADOMBA	35.7	24.7	30.2	21	309.502	297.73	2007-05-16	1	2	14	NA	K8	0	0	0	0	1	FALSE
2007	5	KADOMBA	35.7	24.7	30.2	21	309.502	297.73	2007-05-15	1	1	NA	4	K5	0	0	0	0	1	FALSE
2007	5	KADOMBA	35.7	24.7	30.2	21	309.502	297.73	2007-05-16	1	2	24	NA	K9	0	0	0	0	1	FALSE
2007	5	KADOMBA	35.7	24.7	30.2	21	309.502	297.73	2007-05-15	1	2	32	NA	K6	0	0	0	0	1	FALSE
2007	5	KADOMBA	35.7	24.7	30.2	21	309.502	297.73	2007-05-15	1	1	NA	3	K6	0	0	0	0	1	FALSE
2007	5	KADOMBA	35.7	24.7	30.2	21	309.502	297.73	2007-05-15	1	2	64	NA	K5	0	0	0	0	1	FALSE
2007	5	KADOMBA	35.7	24.7	30.2	21	309.502	297.73	2007-05-15	1	2	34	NA	K5	0	0	0	0	1	FALSE
2007	5	KADOMBA	35.7	24.7	30.2	21	309.502	297.73	2007-05-15	1	2	44	NA	K7	0	0	0	0	1	FALSE
2007	5	KADOMBA	35.7	24.7	30.2	21	309.502	297.73	2007-05-15	1	2	38	NA	K5	0	0	0	0	1	FALSE
2007	5	KADOMBA	35.7	24.7	30.2	21	309.502	297.73	2007-05-16	1	1	NA	4	K8	0	0	0	0	1	FALSE
2007	5	KADOMBA	35.7	24.7	30.2	21	309.502	297.73	2007-05-16	1	1	NA	2	K10	0	0	0	0	1	FALSE
2007	5	KADOMBA	35.7	24.7	30.2	21	309.502	297.73	2007-05-16	1	1	NA	1	K8	0	0	0	0	1	FALSE
2007	5	KADOMBA	35.7	24.7	30.2	21	309.502	297.73	2007-05-16	1	1	NA	1	K10	0	0	0	0	1	FALSE
2007	5	KADOMBA	35.7	24.7	30.2	21	309.502	297.73	2007-05-16	1	2	48	NA	K9	0	0	0	0	1	FALSE
2007	5	KADOMBA	35.7	24.7	30.2	21	309.502	297.73	2007-05-16	1	2	58	NA	K8	0	0	0	0	1	FALSE
2007	5	KADOMBA	35.7	24.7	30.2	21	309.502	297.73	2007-05-16	1	1	NA	5	K10	0	0	0	0	1	FALSE
2007	5	KADOMBA	35.7	24.7	30.2	21	309.502	297.73	2007-05-15	1	2	68	NA	K7	0	0	0	0	1	FALSE
2007	5	KADOMBA	35.7	24.7	30.2	21	309.502	297.73	2007-05-15	1	1	NA	3	K5	0	0	0	0	1	FALSE
2007	5	KADOMBA	35.7	24.7	30.2	21	309.502	297.73	2007-05-16	1	2	48	NA	K10	0	0	0	0	1	FALSE
2007	5	KADOMBA	35.7	24.7	30.2	21	309.502	297.73	2007-05-15	1	2	18	NA	K5	0	0	0	0	1	FALSE
2007	5	KADOMBA	35.7	24.7	30.2	21	309.502	297.73	2007-05-16	1	1	NA	6	K10	0	0	0	0	1	FALSE
2007	5	KADOMBA	35.7	24.7	30.2	21	309.502	297.73	2007-05-15	1	2	32	NA	K7	0	0	0	0	1	FALSE
2007	5	KADOMBA	35.7	24.7	30.2	21	309.502	297.73	2007-05-15	1	1	NA	4	K7	0	0	0	0	1	FALSE
2007	5	KADOMBA	35.7	24.7	30.2	21	309.502	297.73	2007-05-16	1	2	44	NA	K10	0	0	0	0	1	FALSE
2007	5	KADOMBA	35.7	24.7	30.2	21	309.502	297.73	2007-05-15	1	2	8	NA	K5	0	0	0	0	1	FALSE
2007	5	KADOMBA	35.7	24.7	30.2	21	309.502	297.73	2007-05-15	1	1	NA	2	K7	0	0	0	0	1	FALSE
2007	5	KADOMBA	35.7	24.7	30.2	21	309.502	297.73	2007-05-16	1	1	NA	3	K10	0	0	0	0	1	FALSE
2007	5	KADOMBA	35.7	24.7	30.2	21	309.502	297.73	2007-05-15	1	2	74	NA	K7	1	0	0	1	1	TRUE
2007	5	KADOMBA	35.7	24.7	30.2	21	309.502	297.73	2007-05-15	1	1	NA	1	K7	0	0	0	0	1	FALSE
2007	6	DOUROULA	37.1	25.3	31.2	73	306.75	296.08	2007-06-19	2	2	74	NA	E16	0	0	0	0	1	FALSE
2007	6	DOUROULA	37.1	25.3	31.2	73	306.75	296.08	2007-06-21	2	2	NA	NA	E1	1	0	0	1	1	FALSE
2007	6	DOUROULA	37.1	25.3	31.2	73	306.75	296.08	2007-06-20	2	1	NA	2	E16	1	0	0	1	1	FALSE
2007	6	DOUROULA	37.1	25.3	31.2	73	306.75	296.08	2007-06-21	2	2	32	NA	E10	0	0	0	0	1	FALSE
2007	6	DOUROULA	37.1	25.3	31.2	73	306.75	296.08	2007-06-19	1	1	NA	3	E10	0	0	0	0	1	FALSE
2007	6	DOUROULA	37.1	25.3	31.2	73	306.75	296.08	2007-06-19	2	2	12	NA	E16	0	0	0	0	1	FALSE
2007	6	DOUROULA	37.1	25.3	31.2	73	306.75	296.08	2007-06-19	2	1	NA	2	E10	0	0	0	0	1	FALSE
2007	6	DOUROULA	37.1	25.3	31.2	73	306.75	296.08	2007-06-20	2	1	NA	2	E16	0	0	0	0	1	FALSE
2007	6	DOUROULA	37.1	25.3	31.2	73	306.75	296.08	2007-06-19	1	1	NA	3	E11	0	0	0	0	1	FALSE
2007	6	DOUROULA	37.1	25.3	31.2	73	306.75	296.08	2007-06-21	2	1	NA	2	E12	0	1	0	1	1	FALSE
2007	6	DOUROULA	37.1	25.3	31.2	73	306.75	296.08	2007-06-20	1	1	NA	2	E17	0	0	0	0	1	FALSE
2007	6	DOUROULA	37.1	25.3	31.2	73	306.75	296.08	2007-06-19	2	1	NA	2	E16	0	0	0	0	1	FALSE
2007	6	DOUROULA	37.1	25.3	31.2	73	306.75	296.08	2007-06-19	2	2	64	NA	E12	0	0	0	0	1	FALSE
2007	6	DOUROULA	37.1	25.3	31.2	73	306.75	296.08	2007-06-21	2	2	44	NA	E17	0	0	0	0	1	FALSE
2007	6	DOUROULA	37.1	25.3	31.2	73	306.75	296.08	2007-06-19	2	2	68	NA	E16	0	0	0	0	1	FALSE
2007	6	DOUROULA	37.1	25.3	31.2	73	306.75	296.08	2007-06-19	2	2	18	NA	E11	0	0	0	0	1	FALSE
2007	6	DOUROULA	37.1	25.3	31.2	73	306.75	296.08	2007-06-20	2	2	64	NA	E17	0	0	0	0	1	FALSE
2007	6	DOUROULA	37.1	25.3	31.2	73	306.75	296.08	2007-06-19	2	2	54	NA	E2	0	0	0	0	1	FALSE
2007	6	DOUROULA	37.1	25.3	31.2	73	306.75	296.08	2007-06-21	2	2	NA	NA	E5	1	0	0	1	1	FALSE
2007	6	DOUROULA	37.1	25.3	31.2	73	306.75	296.08	2007-06-19	2	1	NA	3	E17	0	0	0	0	1	FALSE
2007	6	DOUROULA	37.1	25.3	31.2	73	306.75	296.08	2007-06-19	1	2	54	NA	E14	0	0	0	0	1	FALSE
2007	6	DOUROULA	37.1	25.3	31.2	73	306.75	296.08	2007-06-20	2	2	10	NA	E17	0	0	0	0	1	FALSE
2007	6	DOUROULA	37.1	25.3	31.2	73	306.75	296.08	2007-06-20	2	1	NA	2	E14	0	0	0	0	1	FALSE
2007	6	DOUROULA	37.1	25.3	31.2	73	306.75	296.08	2007-06-19	2	2	14	NA	E14	0	0	0	0	1	FALSE
2007	6	DOUROULA	37.1	25.3	31.2	73	306.75	296.08	2007-06-19	1	2	44	NA	E7	0	0	0	0	1	FALSE
2007	6	DOUROULA	37.1	25.3	31.2	73	306.75	296.08	2007-06-21	1	1	NA	3	E14	0	0	0	0	1	FALSE
2007	6	DOUROULA	37.1	25.3	31.2	73	306.75	296.08	2007-06-20	2	2	14	NA	E12	0	0	0	0	1	FALSE
2007	6	DOUROULA	37.1	25.3	31.2	73	306.75	296.08	2007-06-20	2	1	NA	2	E15	0	0	0	0	1	FALSE
2007	6	DOUROULA	37.1	25.3	31.2	73	306.75	296.08	2007-06-19	2	2	48	NA	E10	0	0	0	0	1	FALSE
2007	6	DOUROULA	37.1	25.3	31.2	73	306.75	296.08	2007-06-19	2	2	44	NA	E11	0	0	0	0	1	FALSE
2007	6	DOUROULA	37.1	25.3	31.2	73	306.75	296.08	2007-06-21	1	1	NA	2	E15	0	0	0	0	1	FALSE
2007	6	DOUROULA	37.1	25.3	31.2	73	306.75	296.08	2007-06-21	2	2	44	NA	E15	0	0	0	0	1	FALSE
2007	6	DOUROULA	37.1	25.3	31.2	73	306.75	296.08	2007-06-20	2	2	28	NA	E17	0	0	0	0	1	FALSE
2007	6	DOUROULA	37.1	25.3	31.2	73	306.75	296.08	2007-06-19	2	1	NA	4	E9	0	0	0	0	1	FALSE
2007	6	DOUROULA	37.1	25.3	31.2	73	306.75	296.08	2007-06-19	2	2	24	NA	E18	0	0	0	0	1	FALSE
2007	6	DOUROULA	37.1	25.3	31.2	73	306.75	296.08	2007-06-20	2	2	48	NA	E14	0	0	0	0	1	FALSE
2007	6	DOUROULA	37.1	25.3	31.2	73	306.75	296.08	2007-06-19	2	1	NA	3	E7	0	0	0	0	1	FALSE
2007	6	DOUROULA	37.1	25.3	31.2	73	306.75	296.08	2007-06-19	1	1	NA	4	E13	0	0	0	0	1	FALSE
2007	6	DOUROULA	37.1	25.3	31.2	73	306.75	296.08	2007-06-19	2	1	NA	2	E9	0	0	0	0	1	FALSE
2007	6	DOUROULA	37.1	25.3	31.2	73	306.75	296.08	2007-06-19	1	1	NA	2	E17	0	0	0	0	1	FALSE
2007	6	DOUROULA	37.1	25.3	31.2	73	306.75	296.08	2007-06-20	2	2	74	NA	E15	0	0	0	0	1	FALSE
2007	6	DOUROULA	37.1	25.3	31.2	73	306.75	296.08	2007-06-20	2	2	34	NA	E14	0	0	0	0	1	FALSE
2007	6	DOUROULA	37.1	25.3	31.2	73	306.75	296.08	2007-06-20	2	1	NA	4	E15	0	0	0	0	1	FALSE
2007	6	DOUROULA	37.1	25.3	31.2	73	306.75	296.08	2007-06-21	2	2	23	NA	E13	0	0	0	0	1	FALSE
2007	6	DOUROULA	37.1	25.3	31.2	73	306.75	296.08	2007-06-21	2	2	14	NA	E13	0	0	0	0	1	FALSE
2007	6	DOUROULA	37.1	25.3	31.2	73	306.75	296.08	2007-06-19	2	2	58	NA	E6	0	0	0	0	1	FALSE
2007	6	DOUROULA	37.1	25.3	31.2	73	306.75	296.08	2007-06-21	1	2	74	NA	E14	0	0	0	0	1	FALSE
2007	6	DOUROULA	37.1	25.3	31.2	73	306.75	296.08	2007-06-21	2	1	NA	2	E14	1	0	0	1	1	TRUE
2007	6	DOUROULA	37.1	25.3	31.2	73	306.75	296.08	2007-06-19	1	1	3	NA	E18	0	0	0	0	1	FALSE
2007	6	DOUROULA	37.1	25.3	31.2	73	306.75	296.08	2007-06-19	2	1	NA	2	E15	0	0	0	0	1	FALSE
2007	6	DOUROULA	37.1	25.3	31.2	73	306.75	296.08	2007-06-21	2	2	34	NA	E9	0	0	0	0	1	FALSE
2007	6	DOUROULA	37.1	25.3	31.2	73	306.75	296.08	2007-06-19	2	2	24	NA	E4	0	0	0	0	1	FALSE
2007	6	DOUROULA	37.1	25.3	31.2	73	306.75	296.08	2007-06-19	1	1	NA	3	E15	0	0	0	0	1	FALSE
2007	6	DOUROULA	37.1	25.3	31.2	73	306.75	296.08	2007-06-21	1	1	NA	2	E18	0	1	0	1	1	FALSE
2007	6	DOUROULA	37.1	25.3	31.2	73	306.75	296.08	2007-06-21	2	2	14	NA	E20	0	0	0	0	1	FALSE
2007	6	DOUROULA	37.1	25.3	31.2	73	306.75	296.08	2007-06-20	1	1	NA	3	E9	0	1	0	1	1	FALSE
2007	6	KADOMBA	33.8	22.9	28.4	133	305.782	295.666	2007-06-13	1	1	NA	2	K4	0	0	0	0	1	FALSE
2007	6	KADOMBA	33.8	22.9	28.4	133	305.782	295.666	2007-06-12	1	1	NA	3	K2	0	0	0	0	1	FALSE
2007	6	KADOMBA	33.8	22.9	28.4	133	305.782	295.666	2007-06-13	1	2	18	NA	K5	0	0	0	0	1	FALSE
2007	6	KADOMBA	33.8	22.9	28.4	133	305.782	295.666	2007-06-12	1	1	NA	2	K2	0	0	0	0	1	FALSE
2007	6	KADOMBA	33.8	22.9	28.4	133	305.782	295.666	2007-06-13	1	2	38	NA	K4	0	0	0	0	1	FALSE
2007	6	KADOMBA	33.8	22.9	28.4	133	305.782	295.666	2007-06-13	1	1	NA	3	K11	0	0	0	0	1	FALSE
2007	6	KADOMBA	33.8	22.9	28.4	133	305.782	295.666	2007-06-13	1	1	NA	3	K8	0	0	0	0	1	FALSE
2007	6	KADOMBA	33.8	22.9	28.4	133	305.782	295.666	2007-06-13	1	1	NA	3	K13	0	0	0	0	1	FALSE
2007	6	KADOMBA	33.8	22.9	28.4	133	305.782	295.666	2007-06-13	1	1	NA	5	K8	0	0	0	0	1	FALSE
2007	6	KADOMBA	33.8	22.9	28.4	133	305.782	295.666	2007-06-12	1	1	NA	1	K2	0	0	0	0	1	FALSE
2007	6	KADOMBA	33.8	22.9	28.4	133	305.782	295.666	2007-06-13	1	2	58	NA	K13	0	0	0	0	1	FALSE
2007	6	KADOMBA	33.8	22.9	28.4	133	305.782	295.666	2007-06-13	1	2	64	NA	K10	0	0	0	0	1	FALSE
2007	6	KADOMBA	33.8	22.9	28.4	133	305.782	295.666	2007-06-13	1	1	NA	3	K5	0	0	0	0	1	FALSE
2007	6	KADOMBA	33.8	22.9	28.4	133	305.782	295.666	2007-06-13	1	2	48	NA	K6	0	0	0	0	1	FALSE
2007	6	KADOMBA	33.8	22.9	28.4	133	305.782	295.666	2007-06-13	1	1	NA	2	K6	0	0	0	0	1	FALSE
2007	6	KADOMBA	33.8	22.9	28.4	133	305.782	295.666	2007-06-13	1	1	NA	4	K4	0	0	0	0	1	FALSE
2007	6	KADOMBA	33.8	22.9	28.4	133	305.782	295.666	2007-06-13	1	2	24	NA	K6	0	0	0	0	1	FALSE
2007	6	KADOMBA	33.8	22.9	28.4	133	305.782	295.666	2007-06-12	1	1	NA	3	K3	0	0	0	0	1	FALSE
2007	6	KADOMBA	33.8	22.9	28.4	133	305.782	295.666	2007-06-12	1	2	14	NA	K1	0	0	0	0	1	FALSE
2007	6	KADOMBA	33.8	22.9	28.4	133	305.782	295.666	2007-06-13	1	1	NA	2	K8	0	0	0	0	1	FALSE
2007	6	KADOMBA	33.8	22.9	28.4	133	305.782	295.666	2007-06-13	1	1	NA	4	K8	0	0	0	0	1	FALSE
2007	6	KADOMBA	33.8	22.9	28.4	133	305.782	295.666	2007-06-12	1	1	NA	2	K3	0	0	0	0	1	FALSE
2007	6	KADOMBA	33.8	22.9	28.4	133	305.782	295.666	2007-06-13	1	2	48	NA	K5	0	0	0	0	1	FALSE
2007	6	KADOMBA	33.8	22.9	28.4	133	305.782	295.666	2007-06-12	1	2	18	NA	K3	0	0	0	0	1	FALSE
2007	6	KADOMBA	33.8	22.9	28.4	133	305.782	295.666	2007-06-12	1	2	28	NA	K3	0	0	0	0	1	FALSE
2007	6	KADOMBA	33.8	22.9	28.4	133	305.782	295.666	2007-06-13	1	1	NA	3	K4	0	0	0	0	1	FALSE
2007	6	KADOMBA	33.8	22.9	28.4	133	305.782	295.666	2007-06-12	1	2	24	NA	K1	0	0	0	0	1	FALSE
2007	6	KADOMBA	33.8	22.9	28.4	133	305.782	295.666	2007-06-12	1	2	28	NA	K1	0	0	0	0	1	FALSE
2007	6	KADOMBA	33.8	22.9	28.4	133	305.782	295.666	2007-06-12	1	2	48	NA	K1	0	0	0	0	1	FALSE
2007	6	KADOMBA	33.8	22.9	28.4	133	305.782	295.666	2007-06-12	1	2	48	NA	K2	0	0	0	0	1	FALSE
2007	6	KADOMBA	33.8	22.9	28.4	133	305.782	295.666	2007-06-12	1	2	64	NA	K2	0	0	0	0	1	FALSE
2007	6	KADOMBA	33.8	22.9	28.4	133	305.782	295.666	2007-06-12	1	2	74	NA	K2	0	0	0	0	1	FALSE
2007	6	KADOMBA	33.8	22.9	28.4	133	305.782	295.666	2007-06-13	1	1	NA	2	K10	0	0	0	0	1	FALSE
2007	6	KADOMBA	33.8	22.9	28.4	133	305.782	295.666	2007-06-12	1	2	58	NA	K2	0	0	0	0	1	FALSE
2007	6	KADOMBA	33.8	22.9	28.4	133	305.782	295.666	2007-06-13	1	2	54	NA	K11	0	0	0	0	1	FALSE
2007	6	KADOMBA	33.8	22.9	28.4	133	305.782	295.666	2007-06-12	1	2	44	NA	K2	0	0	0	0	1	FALSE
2007	6	KADOMBA	33.8	22.9	28.4	133	305.782	295.666	2007-06-12	1	2	54	NA	K3	0	0	0	0	1	FALSE
2007	6	KADOMBA	33.8	22.9	28.4	133	305.782	295.666	2007-06-12	1	2	22	NA	K2	0	0	0	0	1	FALSE
2007	6	KADOMBA	33.8	22.9	28.4	133	305.782	295.666	2007-06-12	1	2	34	NA	K3	0	0	0	0	1	FALSE
2007	6	KADOMBA	33.8	22.9	28.4	133	305.782	295.666	2007-06-12	1	2	28	NA	K2	0	0	0	0	1	FALSE
2007	6	KADOMBA	33.8	22.9	28.4	133	305.782	295.666	2007-06-12	1	1	NA	3	K2	0	1	0	1	1	FALSE
2007	6	KADOMBA	33.8	22.9	28.4	133	305.782	295.666	2007-06-12	1	1	NA	1	K3	0	0	0	0	1	FALSE
2007	6	KADOMBA	33.8	22.9	28.4	133	305.782	295.666	2007-06-12	1	2	54	NA	K2	0	0	0	0	1	FALSE
2007	6	KADOMBA	33.8	22.9	28.4	133	305.782	295.666	2007-06-12	1	2	38	NA	K2	0	0	0	0	1	FALSE
2007	7	DOUROULA	33.3	23.1	28.2	249	301.71	293.63	2007-07-17	2	2	52	NA	E5	0	0	0	0	1	FALSE
2007	7	DOUROULA	33.3	23.1	28.2	249	301.71	293.63	2007-07-19	1	1	NA	2	E15	0	0	0	0	1	FALSE
2007	7	DOUROULA	33.3	23.1	28.2	249	301.71	293.63	2007-07-18	2	2	14	NA	E5	0	0	0	0	1	FALSE
2007	7	DOUROULA	33.3	23.1	28.2	249	301.71	293.63	2007-07-17	2	2	64	NA	E8	0	0	0	0	1	FALSE
2007	7	DOUROULA	33.3	23.1	28.2	249	301.71	293.63	2007-07-17	2	2	48	NA	E6	0	0	0	0	1	FALSE
2007	7	DOUROULA	33.3	23.1	28.2	249	301.71	293.63	2007-07-17	2	2	58	NA	E8	0	0	0	0	1	FALSE
2007	7	DOUROULA	33.3	23.1	28.2	249	301.71	293.63	2007-07-18	2	1	NA	5	E15	0	0	0	0	1	FALSE
2007	7	DOUROULA	33.3	23.1	28.2	249	301.71	293.63	2007-07-18	2	1	NA	3	E18	0	0	0	0	1	FALSE
2007	7	DOUROULA	33.3	23.1	28.2	249	301.71	293.63	2007-07-19	1	1	NA	1	E16	0	0	0	0	1	FALSE
2007	7	DOUROULA	33.3	23.1	28.2	249	301.71	293.63	2007-07-17	2	2	24	NA	E17	0	0	0	0	1	FALSE
2007	7	DOUROULA	33.3	23.1	28.2	249	301.71	293.63	2007-07-19	2	2	34	NA	E9	0	0	0	0	1	FALSE
2007	7	DOUROULA	33.3	23.1	28.2	249	301.71	293.63	2007-07-19	2	1	NA	3	E14	0	0	0	0	1	FALSE
2007	7	DOUROULA	33.3	23.1	28.2	249	301.71	293.63	2007-07-19	2	2	48	NA	E9	0	0	0	0	1	FALSE
2007	7	DOUROULA	33.3	23.1	28.2	249	301.71	293.63	2007-07-19	2	2	24	NA	E11	0	0	0	0	1	FALSE
2007	7	DOUROULA	33.3	23.1	28.2	249	301.71	293.63	2007-07-19	1	2	48	NA	E14	0	0	0	0	1	FALSE
2007	7	DOUROULA	33.3	23.1	28.2	249	301.71	293.63	2007-07-18	2	2	34	NA	E15	0	0	0	0	1	FALSE
2007	7	DOUROULA	33.3	23.1	28.2	249	301.71	293.63	2007-07-17	2	1	NA	4	E11	0	0	0	0	1	FALSE
2007	7	DOUROULA	33.3	23.1	28.2	249	301.71	293.63	2007-07-19	2	2	34	NA	E18	0	0	0	0	1	FALSE
2007	7	DOUROULA	33.3	23.1	28.2	249	301.71	293.63	2007-07-18	2	2	54	NA	E20	0	0	0	0	1	FALSE
2007	7	DOUROULA	33.3	23.1	28.2	249	301.71	293.63	2007-07-18	2	1	NA	4	E20	0	0	0	0	1	FALSE
2007	7	DOUROULA	33.3	23.1	28.2	249	301.71	293.63	2007-07-18	2	2	28	NA	E18	0	0	0	0	1	FALSE
2007	7	DOUROULA	33.3	23.1	28.2	249	301.71	293.63	2007-07-19	2	2	12	NA	E4	0	0	0	0	1	FALSE
2007	7	DOUROULA	33.3	23.1	28.2	249	301.71	293.63	2007-07-18	2	1	NA	2	E20	0	0	0	0	1	FALSE
2007	7	DOUROULA	33.3	23.1	28.2	249	301.71	293.63	2007-07-17	2	1	NA	3	E9	0	0	0	0	1	FALSE
2007	7	DOUROULA	33.3	23.1	28.2	249	301.71	293.63	2007-07-19	1	1	NA	2	E20	0	0	0	0	1	FALSE
2007	7	KADOMBA	30.5	21.9	26.2	305	299.669	294.22	2007-07-10	1	1	NA	3	K5	0	0	0	0	1	FALSE
2007	7	KADOMBA	30.5	21.9	26.2	305	299.669	294.22	2007-07-11	1	1	NA	2	K11	0	0	0	0	1	FALSE
2007	7	KADOMBA	30.5	21.9	26.2	305	299.669	294.22	2007-07-11	1	1	NA	3	K11	0	0	0	0	1	FALSE
2007	7	KADOMBA	30.5	21.9	26.2	305	299.669	294.22	2007-07-10	1	1	NA	4	K1	0	0	0	0	1	FALSE
2007	7	KADOMBA	30.5	21.9	26.2	305	299.669	294.22	2007-07-10	1	1	NA	2	K5	0	0	0	0	1	FALSE
2007	7	KADOMBA	30.5	21.9	26.2	305	299.669	294.22	2007-07-11	1	1	NA	3	K12	0	0	0	0	1	FALSE
2007	7	KADOMBA	30.5	21.9	26.2	305	299.669	294.22	2007-07-10	1	1	NA	2	K1	0	0	0	0	1	FALSE
2007	7	KADOMBA	30.5	21.9	26.2	305	299.669	294.22	2007-07-10	1	2	14	NA	K1	0	0	0	0	1	FALSE
2007	7	KADOMBA	30.5	21.9	26.2	305	299.669	294.22	2007-07-11	1	1	NA	3	K5	0	0	0	0	1	FALSE
2007	7	KADOMBA	30.5	21.9	26.2	305	299.669	294.22	2007-07-11	1	1	NA	2	K12	0	0	0	0	1	FALSE
2007	7	KADOMBA	30.5	21.9	26.2	305	299.669	294.22	2007-07-11	1	2	38	NA	K4	0	0	0	0	1	FALSE
2007	7	KADOMBA	30.5	21.9	26.2	305	299.669	294.22	2007-07-10	1	1	NA	3	K1	0	0	0	0	1	FALSE
2007	7	KADOMBA	30.5	21.9	26.2	305	299.669	294.22	2007-07-11	1	1	NA	4	K5	0	0	0	0	1	FALSE
2007	7	KADOMBA	30.5	21.9	26.2	305	299.669	294.22	2007-07-10	1	2	68	NA	K1	0	0	0	0	1	FALSE
2007	7	KADOMBA	30.5	21.9	26.2	305	299.669	294.22	2007-07-11	1	1	NA	2	K3	0	0	0	0	1	FALSE
2007	7	KADOMBA	30.5	21.9	26.2	305	299.669	294.22	2007-07-10	1	1	NA	4	K5	0	0	0	0	1	FALSE
2007	7	KADOMBA	30.5	21.9	26.2	305	299.669	294.22	2007-07-10	1	2	58	NA	K5	0	0	0	0	1	FALSE
2007	7	KADOMBA	30.5	21.9	26.2	305	299.669	294.22	2007-07-11	1	1	NA	2	K5	0	0	0	0	1	FALSE
2007	7	KADOMBA	30.5	21.9	26.2	305	299.669	294.22	2007-07-10	1	2	38	NA	K5	0	0	0	0	1	FALSE
2007	7	KADOMBA	30.5	21.9	26.2	305	299.669	294.22	2007-07-10	1	2	44	NA	K5	0	0	0	0	1	FALSE
2007	7	KADOMBA	30.5	21.9	26.2	305	299.669	294.22	2007-07-10	1	2	34	NA	K5	0	0	0	0	1	FALSE
2007	7	KADOMBA	30.5	21.9	26.2	305	299.669	294.22	2007-07-11	1	1	NA	4	K3	0	0	0	0	1	FALSE
2007	7	KADOMBA	30.5	21.9	26.2	305	299.669	294.22	2007-07-10	1	2	24	NA	K1	0	0	0	0	1	FALSE
2007	7	KADOMBA	30.5	21.9	26.2	305	299.669	294.22	2007-07-10	1	2	38	NA	K1	0	0	0	0	1	FALSE
2007	7	KADOMBA	30.5	21.9	26.2	305	299.669	294.22	2007-07-10	1	2	34	NA	K1	0	0	0	0	1	FALSE
2007	7	KADOMBA	30.5	21.9	26.2	305	299.669	294.22	2007-07-10	1	2	18	NA	K1	0	0	0	0	1	FALSE
2007	7	KADOMBA	30.5	21.9	26.2	305	299.669	294.22	2007-07-10	1	2	44	NA	K1	0	0	0	0	1	FALSE
2007	7	KADOMBA	30.5	21.9	26.2	305	299.669	294.22	2007-07-10	1	2	64	NA	K1	0	0	0	0	1	FALSE
2007	7	KADOMBA	30.5	21.9	26.2	305	299.669	294.22	2007-07-10	1	2	54	NA	K5	0	0	0	0	1	FALSE
2007	7	KADOMBA	30.5	21.9	26.2	305	299.669	294.22	2007-07-10	1	2	48	NA	K1	0	0	0	0	1	FALSE
2007	7	KADOMBA	30.5	21.9	26.2	305	299.669	294.22	2007-07-10	1	2	54	NA	K1	0	0	0	0	1	FALSE
2007	7	KADOMBA	30.5	21.9	26.2	305	299.669	294.22	2007-07-11	1	2	58	NA	K7	0	0	0	0	1	FALSE
2007	7	KADOMBA	30.5	21.9	26.2	305	299.669	294.22	2007-07-11	1	2	44	NA	K7	0	0	0	0	1	FALSE
2007	7	KADOMBA	30.5	21.9	26.2	305	299.669	294.22	2007-07-11	1	1	NA	4	K12	0	0	0	0	1	FALSE
2007	7	KADOMBA	30.5	21.9	26.2	305	299.669	294.22	2007-07-10	1	2	64	NA	K5	0	0	0	0	1	FALSE
2007	7	KADOMBA	30.5	21.9	26.2	305	299.669	294.22	2007-07-10	1	2	48	NA	K5	0	0	0	0	1	FALSE
2007	7	KADOMBA	30.5	21.9	26.2	305	299.669	294.22	2007-07-11	1	1	NA	3	K3	0	0	0	0	1	FALSE
2007	8	DOUROULA	30.7	22.2	26.4	302	299.04	294.4	2007-08-16	2	2	24	NA	E13	0	0	0	0	1	FALSE
2007	8	DOUROULA	30.7	22.2	26.4	302	299.04	294.4	2007-08-15	2	2	64	NA	E15	0	0	0	0	1	FALSE
2007	8	DOUROULA	30.7	22.2	26.4	302	299.04	294.4	2007-08-14	2	2	54	NA	E17	0	0	0	0	1	FALSE
2007	8	DOUROULA	30.7	22.2	26.4	302	299.04	294.4	2007-08-16	2	2	34	NA	E9	0	0	0	0	1	FALSE
2007	8	DOUROULA	30.7	22.2	26.4	302	299.04	294.4	2007-08-15	2	2	38	NA	E6	0	0	0	0	1	FALSE
2007	8	DOUROULA	30.7	22.2	26.4	302	299.04	294.4	2007-08-14	2	1	NA	3	E4	0	0	0	0	1	FALSE
2007	8	DOUROULA	30.7	22.2	26.4	302	299.04	294.4	2007-08-14	2	2	18	NA	E4	0	0	0	0	1	FALSE
2007	8	DOUROULA	30.7	22.2	26.4	302	299.04	294.4	2007-08-14	2	2	58	NA	E8	0	0	0	0	1	FALSE
2007	8	DOUROULA	30.7	22.2	26.4	302	299.04	294.4	2007-08-14	2	1	NA	2	E19	0	0	0	0	1	FALSE
2007	8	DOUROULA	30.7	22.2	26.4	302	299.04	294.4	2007-08-15	2	2	44	NA	E19	0	0	0	0	1	FALSE
2007	8	DOUROULA	30.7	22.2	26.4	302	299.04	294.4	2007-08-14	2	2	44	NA	E8	0	0	0	0	1	FALSE
2007	8	DOUROULA	30.7	22.2	26.4	302	299.04	294.4	2007-08-16	1	2	48	NA	E7	0	0	0	0	1	FALSE
2007	8	DOUROULA	30.7	22.2	26.4	302	299.04	294.4	2007-08-15	2	1	NA	3	E17	0	0	0	0	1	FALSE
2007	8	DOUROULA	30.7	22.2	26.4	302	299.04	294.4	2007-08-15	1	2	24	NA	E20	0	0	0	0	1	FALSE
2007	8	DOUROULA	30.7	22.2	26.4	302	299.04	294.4	2007-08-15	2	2	54	NA	E20	0	0	0	0	1	FALSE
2007	8	DOUROULA	30.7	22.2	26.4	302	299.04	294.4	2007-08-15	2	1	NA	2	E20	0	0	0	0	1	FALSE
2007	8	DOUROULA	30.7	22.2	26.4	302	299.04	294.4	2007-08-15	1	1	NA	3	E20	0	0	0	0	1	FALSE
2007	8	DOUROULA	30.7	22.2	26.4	302	299.04	294.4	2007-08-16	2	2	24	NA	E20	0	0	0	0	1	FALSE
2007	8	DOUROULA	30.7	22.2	26.4	302	299.04	294.4	2007-08-16	2	2	64	NA	E20	0	0	0	0	1	FALSE
2007	8	DOUROULA	30.7	22.2	26.4	302	299.04	294.4	2007-08-16	2	2	44	NA	E20	0	0	0	0	1	FALSE
2007	8	DOUROULA	30.7	22.2	26.4	302	299.04	294.4	2007-08-16	2	1	NA	2	E20	0	0	0	0	1	FALSE
2007	8	DOUROULA	30.7	22.2	26.4	302	299.04	294.4	2007-08-16	2	2	54	NA	E20	0	0	0	0	1	FALSE
2007	8	KADOMBA	28.9	21.2	25.05	252	296.796	295.127	2007-08-07	1	2	18	NA	K1	0	0	0	0	1	FALSE
2007	8	KADOMBA	28.9	21.2	25.05	252	296.796	295.127	2007-08-08	1	1	NA	1	K10	0	0	0	0	1	FALSE
2007	8	KADOMBA	28.9	21.2	25.05	252	296.796	295.127	2007-08-08	1	2	24	NA	K9	0	0	0	0	1	FALSE
2007	8	KADOMBA	28.9	21.2	25.05	252	296.796	295.127	2007-08-07	1	2	54	NA	K1	0	0	0	0	1	FALSE
2007	8	KADOMBA	28.9	21.2	25.05	252	296.796	295.127	2007-08-08	1	1	NA	2	K9	0	0	0	0	1	FALSE
2007	8	KADOMBA	28.9	21.2	25.05	252	296.796	295.127	2007-08-07	1	2	78	NA	K2	0	0	0	0	1	FALSE
2007	8	KADOMBA	28.9	21.2	25.05	252	296.796	295.127	2007-08-07	1	2	12	NA	K4	0	0	0	0	1	FALSE
2007	8	KADOMBA	28.9	21.2	25.05	252	296.796	295.127	2007-08-08	1	1	NA	5	K10	0	0	0	0	1	FALSE
2007	8	KADOMBA	28.9	21.2	25.05	252	296.796	295.127	2007-08-08	1	1	NA	3	K10	0	0	0	0	1	FALSE
2007	8	KADOMBA	28.9	21.2	25.05	252	296.796	295.127	2007-08-07	1	2	38	NA	K2	0	0	0	0	1	FALSE
2007	8	KADOMBA	28.9	21.2	25.05	252	296.796	295.127	2007-08-08	1	1	NA	4	K9	0	0	0	0	1	FALSE
2007	8	KADOMBA	28.9	21.2	25.05	252	296.796	295.127	2007-08-07	1	1	NA	2	K1	0	0	0	0	1	FALSE
2007	8	KADOMBA	28.9	21.2	25.05	252	296.796	295.127	2007-08-07	1	2	68	NA	K2	0	0	0	0	1	FALSE
2007	8	KADOMBA	28.9	21.2	25.05	252	296.796	295.127	2007-08-07	1	2	18	NA	K2	0	0	0	0	1	FALSE
2007	8	KADOMBA	28.9	21.2	25.05	252	296.796	295.127	2007-08-07	1	1	NA	4	K2	0	0	0	0	1	FALSE
2007	8	KADOMBA	28.9	21.2	25.05	252	296.796	295.127	2007-08-07	1	1	NA	3	K2	0	0	0	0	1	FALSE
2007	8	KADOMBA	28.9	21.2	25.05	252	296.796	295.127	2007-08-07	1	1	NA	6	K2	0	0	0	0	1	FALSE
2007	8	KADOMBA	28.9	21.2	25.05	252	296.796	295.127	2007-08-07	1	2	42	NA	K3	0	0	0	0	1	FALSE
2007	8	KADOMBA	28.9	21.2	25.05	252	296.796	295.127	2007-08-07	1	1	NA	4	K3	0	0	0	0	1	FALSE
2007	8	KADOMBA	28.9	21.2	25.05	252	296.796	295.127	2007-08-07	1	2	14	NA	K2	0	0	0	0	1	FALSE
2007	8	KADOMBA	28.9	21.2	25.05	252	296.796	295.127	2007-08-07	1	1	NA	3	K1	0	0	0	0	1	FALSE
2007	8	KADOMBA	28.9	21.2	25.05	252	296.796	295.127	2007-08-07	1	1	NA	4	K1	0	0	0	0	1	FALSE
2007	8	KADOMBA	28.9	21.2	25.05	252	296.796	295.127	2007-08-07	1	2	44	NA	K8	0	0	0	0	1	FALSE
2007	8	KADOMBA	28.9	21.2	25.05	252	296.796	295.127	2007-08-07	1	1	NA	3	K8	0	0	0	0	1	FALSE
2007	8	KADOMBA	28.9	21.2	25.05	252	296.796	295.127	2007-08-07	1	1	NA	5	K7	0	0	0	0	1	FALSE
2007	8	KADOMBA	28.9	21.2	25.05	252	296.796	295.127	2007-08-07	1	1	NA	1	K2	0	0	0	0	1	FALSE
2007	8	KADOMBA	28.9	21.2	25.05	252	296.796	295.127	2007-08-07	1	2	42	NA	K1	0	0	0	0	1	FALSE
2007	8	KADOMBA	28.9	21.2	25.05	252	296.796	295.127	2007-08-07	1	2	68	NA	K1	0	0	0	0	1	FALSE
2007	8	KADOMBA	28.9	21.2	25.05	252	296.796	295.127	2007-08-07	1	2	38	NA	K12	0	0	0	0	1	FALSE
2007	8	KADOMBA	28.9	21.2	25.05	252	296.796	295.127	2007-08-07	1	2	14	NA	K12	0	0	0	0	1	FALSE
2007	8	KADOMBA	28.9	21.2	25.05	252	296.796	295.127	2007-08-08	1	2	28	NA	K12	0	0	0	0	1	FALSE
2007	8	KADOMBA	28.9	21.2	25.05	252	296.796	295.127	2007-08-08	1	2	12	NA	K12	0	0	0	0	1	FALSE
2007	8	KADOMBA	28.9	21.2	25.05	252	296.796	295.127	2007-08-08	1	2	8	NA	K12	0	0	0	0	1	FALSE
2007	8	KADOMBA	28.9	21.2	25.05	252	296.796	295.127	2007-08-08	1	1	NA	5	K9	0	0	0	0	1	FALSE
2007	8	KADOMBA	28.9	21.2	25.05	252	296.796	295.127	2007-08-08	1	2	34	NA	K11	0	0	0	0	1	FALSE
2007	8	KADOMBA	28.9	21.2	25.05	252	296.796	295.127	2007-08-07	1	1	NA	1	K1	0	0	0	0	1	FALSE
2007	8	KADOMBA	28.9	21.2	25.05	252	296.796	295.127	2007-08-07	1	1	NA	3	K7	0	0	0	0	1	FALSE
2007	8	KADOMBA	28.9	21.2	25.05	252	296.796	295.127	2007-08-07	1	1	NA	1	K7	0	0	0	0	1	FALSE
2007	8	KADOMBA	28.9	21.2	25.05	252	296.796	295.127	2007-08-07	1	2	58	NA	K1	0	0	0	0	1	FALSE
2007	8	KADOMBA	28.9	21.2	25.05	252	296.796	295.127	2007-08-07	1	1	NA	2	K5	0	0	0	0	1	FALSE
2007	8	KADOMBA	28.9	21.2	25.05	252	296.796	295.127	2007-08-07	1	2	44	NA	K12	0	0	0	0	1	FALSE
2007	8	KADOMBA	28.9	21.2	25.05	252	296.796	295.127	2007-08-08	1	2	8	NA	K11	0	0	0	0	1	FALSE
2007	8	KADOMBA	28.9	21.2	25.05	252	296.796	295.127	2007-08-08	1	2	64	NA	K11	0	0	0	0	1	FALSE
2007	8	KADOMBA	28.9	21.2	25.05	252	296.796	295.127	2007-08-08	1	2	64	NA	K12	0	0	0	0	1	FALSE
2007	8	KADOMBA	28.9	21.2	25.05	252	296.796	295.127	2007-08-07	1	1	NA	1	K3	0	0	0	0	1	FALSE
2007	8	KADOMBA	28.9	21.2	25.05	252	296.796	295.127	2007-08-08	1	2	8	NA	K10	0	0	0	0	1	FALSE
2007	8	KADOMBA	28.9	21.2	25.05	252	296.796	295.127	2007-08-07	1	2	48	NA	K2	0	0	0	0	1	FALSE
2007	8	KADOMBA	28.9	21.2	25.05	252	296.796	295.127	2007-08-07	1	2	8	NA	K2	0	0	0	0	1	FALSE
2007	9	KADOMBA	31.1	21.4	26.25	100	300.714	296.387	2007-09-05	1	1	NA	3	K12	0	0	0	0	1	FALSE
2007	9	KADOMBA	31.1	21.4	26.25	100	300.714	296.387	2007-09-05	1	1	NA	2	K12	0	0	0	0	1	FALSE
2007	9	KADOMBA	31.1	21.4	26.25	100	300.714	296.387	2007-09-04	1	2	13	NA	K1	0	0	0	0	1	FALSE
2007	9	KADOMBA	31.1	21.4	26.25	100	300.714	296.387	2007-09-04	1	1	NA	2	K1	0	0	0	0	1	FALSE
2007	9	KADOMBA	31.1	21.4	26.25	100	300.714	296.387	2007-09-04	1	1	NA	3	K1	0	0	0	0	1	FALSE
2007	9	KADOMBA	31.1	21.4	26.25	100	300.714	296.387	2007-09-04	1	2	54	NA	K2	0	0	0	0	1	FALSE
2007	9	KADOMBA	31.1	21.4	26.25	100	300.714	296.387	2007-09-04	1	2	38	NA	K1	0	0	0	0	1	FALSE
2007	9	KADOMBA	31.1	21.4	26.25	100	300.714	296.387	2007-09-04	1	2	54	NA	K1	0	0	0	0	1	FALSE
2007	9	KADOMBA	31.1	21.4	26.25	100	300.714	296.387	2007-09-04	1	2	64	NA	K1	0	0	0	0	1	FALSE
2007	9	KADOMBA	31.1	21.4	26.25	100	300.714	296.387	2007-09-04	1	2	24	NA	K1	0	0	0	0	1	FALSE
2007	9	KADOMBA	31.1	21.4	26.25	100	300.714	296.387	2007-09-04	1	2	34	NA	K1	0	0	0	0	1	FALSE
2007	9	KADOMBA	31.1	21.4	26.25	100	300.714	296.387	2007-09-04	1	2	14	NA	K1	0	0	0	0	1	FALSE
2007	9	KADOMBA	31.1	21.4	26.25	100	300.714	296.387	2007-09-05	1	2	48	NA	K5	0	0	0	0	1	FALSE
2007	9	KADOMBA	31.1	21.4	26.25	100	300.714	296.387	2007-09-05	1	2	34	NA	K5	0	0	0	0	1	FALSE
2007	9	KADOMBA	31.1	21.4	26.25	100	300.714	296.387	2007-09-05	1	2	24	NA	K5	0	0	0	0	1	FALSE
2007	9	KADOMBA	31.1	21.4	26.25	100	300.714	296.387	2007-09-05	1	1	NA	2	K5	0	0	0	0	1	FALSE
2007	9	KADOMBA	31.1	21.4	26.25	100	300.714	296.387	2007-09-05	1	1	NA	2	K13	0	0	0	0	1	FALSE
2007	9	KADOMBA	31.1	21.4	26.25	100	300.714	296.387	2007-09-05	1	1	NA	4	K13	0	0	0	0	1	FALSE
2007	9	KADOMBA	31.1	21.4	26.25	100	300.714	296.387	2007-09-05	1	1	NA	3	K13	0	0	0	0	1	FALSE
2007	9	KADOMBA	31.1	21.4	26.25	100	300.714	296.387	2007-09-05	1	2	54	NA	K5	0	0	0	0	1	FALSE
2007	9	KADOMBA	31.1	21.4	26.25	100	300.714	296.387	2007-09-04	1	2	14	NA	K3	0	0	0	0	1	FALSE
2007	9	KADOMBA	31.1	21.4	26.25	100	300.714	296.387	2007-09-04	1	2	64	NA	K3	0	0	0	0	1	FALSE
2007	9	KADOMBA	31.1	21.4	26.25	100	300.714	296.387	2007-09-04	1	2	24	NA	K3	0	0	0	0	1	FALSE
2007	9	KADOMBA	31.1	21.4	26.25	100	300.714	296.387	2007-09-04	1	2	53	NA	K3	0	0	0	0	1	FALSE
2007	9	KADOMBA	31.1	21.4	26.25	100	300.714	296.387	2007-09-04	1	2	38	NA	K3	0	0	0	0	1	FALSE
2007	9	KADOMBA	31.1	21.4	26.25	100	300.714	296.387	2007-09-04	1	2	54	NA	K3	0	0	0	0	1	FALSE
2007	9	KADOMBA	31.1	21.4	26.25	100	300.714	296.387	2007-09-04	1	2	34	NA	K3	0	0	0	0	1	FALSE
2007	9	KADOMBA	31.1	21.4	26.25	100	300.714	296.387	2007-09-04	1	2	48	NA	K3	0	0	0	0	1	FALSE
2007	9	KADOMBA	31.1	21.4	26.25	100	300.714	296.387	2007-09-04	1	1	NA	4	K3	0	0	0	0	1	FALSE
2007	9	KADOMBA	31.1	21.4	26.25	100	300.714	296.387	2007-09-04	1	1	NA	3	K3	0	0	0	0	1	FALSE
2007	9	KADOMBA	31.1	21.4	26.25	100	300.714	296.387	2007-09-04	1	1	NA	2	K3	0	0	0	0	1	FALSE
2007	9	KADOMBA	31.1	21.4	26.25	100	300.714	296.387	2007-09-05	1	2	28	NA	K5	0	0	0	0	1	FALSE
